# Supplementary material for: DELE1 tracks perturbed protein import and processing in human mitochondria
Source: Nat Commun. 2022 Apr 6;13:1853. doi: 10.1038/s41467-022-29479-y (PMC8986780; doi:10.1038/s41467-022-29479-y)
Supplement: Supplementary file 4 — Supplementary Data 1 [file 41467_2022_29479_MOESM4_ESM.xlsx]

## Sheet: Legend
Column Index:
Gene	Low	LT	High	HT	Pv	FCPv
gene symbol	mutations identified in the respective gene in DELE1ALFA low cells	all other mutations identified in DELE1ALFA low cells	mutations identified in the respective gene in DELE1ALFA high cells	all other mutations identified in DELE1ALFA high cells	P-value (two-sided Fisher's exact test)	FDR-corrected P-value (Benjamini-Hochberg)

## Sheet: Fessler Supplementary Data 1
Gene	Low	LT	High	HT	Pv	FCPv
A1BG	50	2649333	42	2489718	0.603771	1
A1CF	4	2649379	4	2489756	1	1
A2M	15	2649368	11	2489749	0.562169	1
A2M-AS1	5	2649378	3	2489757	0.727616	1
A2ML1	40	2649343	44	2489716	0.513059	1
A2MP1	0	2649383	1	2489759	0.48447	1
A4GALT	288	2649095	193	2489567	0.000257351	0.0118579
A4GNT	29	2649354	24	2489736	0.681822	1
AAAS	21	2649362	17	2489743	0.746125	1
AACS	50	2649333	32	2489728	0.0974853	0.757412
AACSP1	47	2649336	45	2489715	1	1
AADACL3	16	2649367	18	2489742	0.611748	1
AADACL4	3	2649380	3	2489757	1	1
AADAT	64	2649319	59	2489701	0.928378	1
AAED1	26	2649357	24	2489736	1	1
AAGAB	108	2649275	109	2489651	0.634623	1
AAK1;SNORA36C	274	2649109	236	2489524	0.330068	1
AAMDC	165	2649218	156	2489604	0.955547	1
AAMP	3	2649380	0	2489760	0.250723	0.956279
AANAT	31	2649352	41	2489719	0.158256	0.867445
AAR2	87	2649296	95	2489665	0.335149	1
AARD	0	2649383	1	2489759	0.48447	1
AARS	24	2649359	9	2489751	0.014998	0.288598
AARS2	3	2649380	8	2489752	0.135438	0.823
AASDH	160	2649223	153	2489607	0.90998	1
AASDHPPT	7	2649376	8	2489752	0.798883	1
AASS	208	2649175	234	2489526	0.0633518	0.637464
AATF;MIR2909	23	2649360	13	2489747	0.181543	0.903783
AATK-AS1	97	2649286	98	2489662	0.616865	1
AATK;MIR657;MIR338;MIR1250	74	2649309	64	2489696	0.670491	1
ABAT	145	2649238	145	2489615	0.597629	1
ABCA1	1692	2647691	1536	2488224	0.332643	1
ABCA10;ABCA5	124	2649259	114	2489646	0.896873	1
ABCA11P;ZNF721	255	2649128	268	2489492	0.204721	0.938535
ABCA12	6	2649377	11	2489749	0.226914	0.945172
ABCA13	1937	2647446	1858	2487902	0.536995	1
ABCA17P	622	2648761	603	2489157	0.587151	1
ABCA2	40	2649343	28	2489732	0.274813	0.974171
ABCA3	299	2649084	334	2489426	0.0316911	0.451792
ABCA4	28	2649355	22	2489738	0.573156	1
ABCA6;MIR4524A	46	2649337	45	2489715	0.916556	1
ABCA7	196	2649187	201	2489559	0.393574	1
ABCA8	3	2649380	5	2489755	0.495738	1
ABCA9	4	2649379	4	2489756	1	1
ABCB1	8	2649375	15	2489745	0.143254	0.841882
ABCB10	193	2649190	175	2489585	0.754448	1
ABCB11	10	2649373	16	2489744	0.238841	0.949486
ABCB4	31	2649352	27	2489733	0.794219	1
ABCB5	349	2649034	337	2489423	0.731099	1
ABCB6	48	2649335	51	2489709	0.548137	1
ABCB7	18	2649365	11	2489749	0.271619	0.974171
ABCB8	69	2649314	86	2489674	0.0912	0.740193
ABCB9	66	2649317	74	2489686	0.310935	1
ABCC1	676	2648707	822	2488938	6.70904e-07	5.8215e-05
ABCC10	112	2649271	90	2489670	0.291082	0.99034
ABCC11	6	2649377	5	2489755	1	1
ABCC12	23	2649360	18	2489742	0.640171	1
ABCC13	757	2648626	755	2489005	0.257513	0.961932
ABCC2	1424	2647959	1383	2488377	0.384964	1
ABCC3	79	2649304	69	2489691	0.681465	1
ABCC4	245	2649138	329	2489431	2.35842e-05	0.00144533
ABCC5	515	2648868	472	2489288	0.702412	1
ABCC6	18	2649365	30	2489730	0.0600534	0.628614
ABCC6P1	1	2649382	2	2489758	0.613725	1
ABCC6P2	0	2649383	3	2489757	0.11371	0.78222
ABCC8	229	2649154	257	2489503	0.0510786	0.582367
ABCC9	5	2649378	6	2489754	0.768527	1
ABCD1	252	2649131	249	2489511	0.591785	1
ABCD2	11	2649372	18	2489742	0.192633	0.927407
ABCD3	102	2649281	116	2489644	0.175245	0.89596
ABCD4	109	2649274	92	2489668	0.480546	1
ABCE1	5	2649378	4	2489756	1	1
ABCF1;MIR877	0	2649383	2	2489758	0.234711	0.945172
ABCF2	35	2649348	33	2489727	1	1
ABCF3	18	2649365	17	2489743	1	1
ABCG1	2	2649381	1	2489759	1	1
ABCG2	288	2649095	211	2489549	0.00624582	0.162435
ABCG4	12	2649371	14	2489746	0.695723	1
ABCG5	18	2649365	13	2489747	0.479761	1
ABCG8	12	2649371	4	2489756	0.0790639	0.691716
ABHD1	62	2649321	53	2489707	0.641583	1
ABHD10	63	2649320	57	2489703	0.855499	1
ABHD11	2	2649381	4	2489756	0.439723	1
ABHD11-AS1	2	2649381	4	2489756	0.439723	1
ABHD12	209	2649174	229	2489531	0.114611	0.782543
ABHD12B	137	2649246	110	2489650	0.226823	0.945172
ABHD13	34	2649349	27	2489733	0.525066	1
ABHD14A-ACY1;ABHD14A;ACY1	380	2649003	346	2489414	0.683023	1
ABHD14B	231	2649152	212	2489548	0.81229	1
ABHD15	116	2649267	108	2489652	0.946837	1
ABHD16A;MIR4646	42	2649341	46	2489714	0.5226	1
ABHD16B	0	2649383	1	2489759	0.48447	1
ABHD2	142	2649241	143	2489617	0.593853	1
ABHD3	410	2648973	345	2489415	0.135446	0.823
ABHD4	31	2649352	34	2489726	0.538105	1
ABHD5	87	2649296	101	2489659	0.165473	0.88451
ABHD6	181	2649202	165	2489595	0.788202	1
ABHD8	107	2649276	100	2489660	1	1
ABI1	1768	2647615	1339	2488421	2.42594e-09	3.2643e-07
ABI2	168	2649215	149	2489611	0.613529	1
ABI3	37	2649346	40	2489720	0.56975	1
ABI3BP	741	2648642	719	2489041	0.547034	1
ABL1	329	2649054	330	2489430	0.413187	1
ABL2	423	2648960	423	2489337	0.371254	1
ABLIM1	184	2649199	209	2489551	0.0619231	0.636827
ABLIM2	736	2648647	721	2489039	0.431705	1
ABLIM3	158	2649225	154	2489606	0.777093	1
ABO	33	2649350	24	2489736	0.356355	1
ABR;MIR3183	1235	2648148	1229	2488531	0.158187	0.867445
ABRA	4	2649379	8	2489752	0.254436	0.956772
ABRACL	42	2649341	40	2489720	1	1
ABT1	4	2649379	1	2489759	0.376205	1
ABTB1	4	2649379	7	2489753	0.375062	1
ABTB2	139	2649244	150	2489610	0.263439	0.971753
ACAA1	37	2649346	42	2489718	0.431708	1
ACAA2	499	2648884	482	2489278	0.677984	1
ACACA	1901	2647482	1522	2488238	3.23683e-06	0.000240418
ACACB	79	2649304	86	2489674	0.351054	1
ACAD10	99	2649284	98	2489662	0.722119	1
ACAD11;NPHP3-ACAD11;NPHP3	117	2649266	131	2489629	0.182102	0.903783
ACAD8	10	2649373	13	2489747	0.532989	1
ACAD9	81	2649302	58	2489702	0.126477	0.801102
ACADL	55	2649328	44	2489716	0.481725	1
ACADM	96	2649287	82	2489678	0.549023	1
ACADS	137	2649246	97	2489663	0.0361522	0.487163
ACADSB	308	2649075	319	2489441	0.2307	0.945172
ACADVL	27	2649356	17	2489743	0.227965	0.945172
ACAN	5	2649378	1	2489759	0.220106	0.945172
ACAP1	28	2649355	30	2489730	0.693931	1
ACAP2	278	2649105	244	2489516	0.456651	1
ACAP3	228	2649155	274	2489486	0.00640353	0.16401
ACAT1	107	2649276	88	2489672	0.389978	1
ACAT2	79	2649304	73	2489687	0.935477	1
ACBD3	170	2649213	109	2489651	0.00180276	0.058626
ACBD4	92	2649291	71	2489689	0.239722	0.951342
ACBD5	354	2649029	321	2489439	0.64426	1
ACBD6;MIR3121	142	2649241	133	2489627	1	1
ACBD7	108	2649275	110	2489650	0.587884	1
ACCS	87	2649296	97	2489663	0.268611	0.974171
ACCSL	0	2649383	1	2489759	0.48447	1
ACD	54	2649329	61	2489699	0.35123	1
ACE	129	2649254	146	2489614	0.131465	0.816152
ACE2	7	2649376	8	2489752	0.798883	1
ACER1	45	2649338	43	2489717	1	1
ACER2	156	2649227	157	2489603	0.571826	1
ACER3	1129	2648254	958	2488802	0.0202358	0.34941
ACHE	104	2649279	103	2489657	0.728343	1
ACIN1	133	2649250	137	2489623	0.465332	1
ACLY	69	2649314	225	2489535	8.05672e-23	3.56203e-20
ACN9	1053	2648330	1027	2488733	0.404428	1
ACO1	351	2649032	323	2489437	0.787498	1
ACO2	100	2649283	97	2489663	0.831038	1
ACOT11	60	2649323	75	2489685	0.102291	0.771189
ACOT13	161	2649222	152	2489608	1	1
ACOT2	10	2649373	6	2489754	0.458024	1
ACOT4	2	2649381	1	2489759	1	1
ACOT7	124	2649259	152	2489608	0.0300292	0.439618
ACOT8	61	2649322	68	2489692	0.334345	1
ACOT9	101	2649282	87	2489673	0.560285	1
ACOX1	244	2649139	243	2489517	0.525947	1
ACOX2	7	2649376	7	2489753	1	1
ACOX3	220	2649163	240	2489520	0.112815	0.78222
ACOXL	17	2649366	12	2489748	0.464565	1
ACP1	35	2649348	37	2489723	0.638747	1
ACP2	45	2649338	35	2489725	0.434558	1
ACP5	6	2649377	2	2489758	0.29096	0.99034
ACP6	79	2649304	82	2489678	0.529506	1
ACPL2	98	2649285	108	2489652	0.265055	0.974171
ACPP	17	2649366	17	2489743	0.865709	1
ACPT	3	2649380	1	2489759	0.625723	1
ACRBP	3	2649380	3	2489757	1	1
ACRV1	0	2649383	1	2489759	0.48447	1
ACSBG1	27	2649356	30	2489730	0.596589	1
ACSBG2	178	2649205	189	2489571	0.250747	0.956279
ACSF2	145	2649238	125	2489635	0.503206	1
ACSF3	73	2649310	73	2489687	0.740778	1
ACSL1;SLED1	106	2649277	99	2489661	1	1
ACSL3	90	2649293	64	2489696	0.090762	0.740167
ACSL4	315	2649068	189	2489571	8.63371e-07	7.3541e-05
ACSL5	1	2649382	1	2489759	1	1
ACSL6	6	2649377	4	2489756	0.755091	1
ACSM1	312	2649071	350	2489410	0.0240537	0.388228
ACSM3	7	2649376	12	2489748	0.252485	0.956772
ACSM4	3	2649380	5	2489755	0.495738	1
ACSM5	1	2649382	0	2489760	1	1
ACSS1	32	2649351	35	2489725	0.543804	1
ACSS2	375	2649008	361	2489399	0.767983	1
ACSS3;MIR4699	157	2649226	128	2489632	0.236463	0.946233
ACTA1	1	2649382	1	2489759	1	1
ACTA2	63	2649320	69	2489691	0.385308	1
ACTB	107	2649276	105	2489655	0.783575	1
ACTG1	11	2649372	25	2489735	0.0123214	0.25621
ACTG2	52	2649331	55	2489705	0.562664	1
ACTL6A	3	2649380	4	2489756	0.718884	1
ACTL6B	4	2649379	2	2489758	0.688403	1
ACTL8	89	2649294	85	2489675	0.939624	1
ACTN1	577	2648806	566	2489194	0.477573	1
ACTN2	103	2649280	106	2489654	0.533706	1
ACTN3	23	2649360	20	2489740	0.879155	1
ACTN4	502	2648881	382	2489378	0.0019463	0.0623119
ACTR10	5	2649378	1	2489759	0.220106	0.945172
ACTR1A	19	2649364	9	2489751	0.0914031	0.740193
ACTR1B	111	2649272	120	2489640	0.292883	0.992798
ACTR2	129	2649254	38	2489722	1.00164e-11	1.73826e-09
ACTR3	684	2648699	274	2489486	8.67816e-36	7.67356e-33
ACTR3B	100	2649283	84	2489676	0.461531	1
ACTR3C	43	2649340	63	2489697	0.0253182	0.399893
ACTR5	12	2649371	9	2489751	0.666854	1
ACTR6	20	2649363	14	2489746	0.493152	1
ACTR8	25	2649358	5	2489755	0.000387075	0.0167154
ACTRT1	0	2649383	1	2489759	0.48447	1
ACTRT3	35	2649348	34	2489726	0.904712	1
ACVR1	102	2649281	89	2489671	0.613299	1
ACVR1B	135	2649248	153	2489607	0.125167	0.801102
ACVR1C	55	2649328	76	2489684	0.0290307	0.429721
ACVR2A	97	2649286	79	2489681	0.36584	1
ACVR2B	56	2649327	56	2489704	0.777089	1
ACVR2B-AS1	4	2649379	5	2489755	0.74724	1
ACVRL1	55	2649328	50	2489710	0.922313	1
ACY3	10	2649373	13	2489747	0.532989	1
ACYP1	35	2649348	33	2489727	1	1
ACYP2	941	2648442	838	2488922	0.264833	0.974171
ADA	47	2649336	63	2489697	0.0698655	0.660556
ADAD1	22	2649361	24	2489736	0.659587	1
ADAD2	2	2649381	2	2489758	1	1
ADAL	5	2649378	2	2489758	0.454706	1
ADAM10;HSP90AB4P	1037	2648346	1014	2488746	0.376796	1
ADAM11	127	2649256	118	2489642	0.949094	1
ADAM12	739	2648644	677	2489083	0.651248	1
ADAM17	151	2649232	154	2489606	0.492027	1
ADAM18	2185	2647198	2096	2487664	0.510679	1
ADAM19	34	2649349	38	2489722	0.481196	1
ADAM1A	3	2649380	2	2489758	1	1
ADAM2	278	2649105	284	2489476	0.33181	1
ADAM20	1	2649382	0	2489760	1	1
ADAM20P1	10	2649373	11	2489749	0.828253	1
ADAM22	171	2649212	144	2489616	0.338403	1
ADAM23	193	2649190	208	2489552	0.17741	0.899844
ADAM29	65	2649318	67	2489693	0.602538	1
ADAM30	2	2649381	4	2489756	0.439723	1
ADAM32	94	2649289	77	2489683	0.400228	1
ADAM33	7	2649376	3	2489757	0.346121	1
ADAM3A	184	2649199	170	2489590	0.915321	1
ADAM5	325	2649058	284	2489476	0.372769	1
ADAM8	25	2649358	32	2489728	0.28919	0.99034
ADAM9	523	2648860	505	2489255	0.684987	1
ADAMTS1	184	2649199	183	2489577	0.601707	1
ADAMTS10	263	2649120	213	2489547	0.108612	0.78222
ADAMTS12	498	2648885	471	2489289	0.923216	1
ADAMTS13	245	2649138	249	2489511	0.392596	1
ADAMTS14	103	2649280	112	2489648	0.306162	1
ADAMTS15	4	2649379	1	2489759	0.376205	1
ADAMTS16	2	2649381	2	2489758	1	1
ADAMTS17	11	2649372	8	2489752	0.650653	1
ADAMTS18	2	2649381	1	2489759	1	1
ADAMTS19	14	2649369	19	2489741	0.302585	1
ADAMTS2	188	2649195	187	2489573	0.605499	1
ADAMTS20	504	2648879	450	2489310	0.436997	1
ADAMTS3	294	2649089	240	2489520	0.109184	0.78222
ADAMTS4	21	2649362	19	2489741	1	1
ADAMTS5	198	2649185	195	2489565	0.649964	1
ADAMTS6	655	2648728	597	2489163	0.591205	1
ADAMTS7	36	2649347	29	2489731	0.619978	1
ADAMTS8	6	2649377	4	2489756	0.755091	1
ADAMTS9	36	2649347	42	2489718	0.365836	1
ADAMTS9-AS2;MIR548A2	270	2649113	291	2489469	0.108464	0.78222
ADAMTSL1;MIR3152	1206	2648177	1151	2488609	0.710662	1
ADAMTSL2	24	2649359	20	2489740	0.763727	1
ADAMTSL3	57	2649326	72	2489688	0.0950662	0.751795
ADAMTSL4;MIR4257	76	2649307	73	2489687	0.934737	1
ADAMTSL5	225	2649158	204	2489556	0.735339	1
ADAP1	64	2649319	77	2489683	0.152326	0.860002
ADAP2	92	2649291	66	2489694	0.0951763	0.751959
ADAR	219	2649164	175	2489585	0.118069	0.793025
ADARB1	166	2649217	170	2489590	0.445018	1
ADARB2	373	2649010	391	2489369	0.137734	0.830394
ADAT1	109	2649274	101	2489659	0.945019	1
ADAT2	14	2649369	2	2489758	0.0044546	0.124574
ADAT3;SCAMP4	69	2649314	38	2489722	0.00872647	0.202492
ADC	22	2649361	18	2489742	0.752399	1
ADCK1	291	2649092	283	2489477	0.707064	1
ADCK2	74	2649309	61	2489699	0.491123	1
ADCK3	186	2649197	174	2489586	1	1
ADCK4	205	2649178	186	2489574	0.761493	1
ADCK5	24	2649359	33	2489727	0.184813	0.909324
ADCY1	10	2649373	6	2489754	0.458024	1
ADCY10	419	2648964	446	2489314	0.0713178	0.665157
ADCY2	2	2649381	7	2489753	0.0998118	0.760116
ADCY3	66	2649317	48	2489712	0.18993	0.924384
ADCY4	13	2649370	14	2489746	0.847833	1
ADCY5	12	2649371	21	2489739	0.0844536	0.711211
ADCY6;MIR4701	49	2649334	54	2489706	0.431803	1
ADCY7	47	2649336	48	2489712	0.758313	1
ADCY8	1	2649382	4	2489756	0.205104	0.938535
ADCY9	1140	2648243	1025	2488735	0.312114	1
ADCYAP1	6	2649377	3	2489757	0.509709	1
ADD1	320	2649063	262	2489498	0.105697	0.78222
ADD2	977	2648406	962	2488798	0.306557	1
ADD3	551	2648832	577	2489183	0.0692355	0.658287
ADGB	20	2649363	13	2489747	0.384211	1
ADH1B	2	2649381	3	2489757	0.678415	1
ADH1C	5	2649378	0	2489760	0.0631031	0.636827
ADH5	84	2649299	84	2489676	0.700134	1
ADH7	1	2649382	0	2489760	1	1
ADHFE1	110	2649273	78	2489682	0.0579764	0.618004
ADI1	43	2649340	43	2489717	0.82941	1
ADIG	1	2649382	0	2489760	1	1
ADIPOQ	66	2649317	68	2489692	0.605102	1
ADIPOR1	13	2649370	8	2489752	0.388161	1
ADIPOR2	222	2649161	223	2489537	0.506738	1
ADK	2130	2647253	1938	2487822	0.307732	1
ADM	66	2649317	67	2489693	0.665448	1
ADM2	58	2649325	49	2489711	0.629071	1
ADM5	2	2649381	2	2489758	1	1
ADNP	305	2649078	254	2489506	0.162556	0.878751
ADNP2	40	2649343	38	2489722	1	1
ADO	24	2649359	26	2489734	0.672191	1
ADORA1	43	2649340	40	2489720	1	1
ADORA2A	1	2649382	1	2489759	1	1
ADORA2A-AS1	25	2649358	23	2489737	1	1
ADORA2B	278	2649105	244	2489516	0.456651	1
ADORA3	81	2649302	78	2489682	0.936792	1
ADPGK	129	2649254	131	2489629	0.535648	1
ADPGK-AS1	249	2649134	232	2489528	0.927385	1
ADPRH	72	2649311	82	2489678	0.25901	0.964807
ADPRHL1	203	2649180	224	2489536	0.0998156	0.760116
ADPRHL2	28	2649355	31	2489729	0.602803	1
ADPRM	221	2649162	228	2489532	0.344998	1
ADRA1A	5	2649378	4	2489756	1	1
ADRA1B	2	2649381	2	2489758	1	1
ADRA1D	11	2649372	13	2489747	0.684178	1
ADRA2B	12	2649371	10	2489750	0.833588	1
ADRA2C	27	2649356	26	2489734	1	1
ADRB1	7	2649376	5	2489755	0.775716	1
ADRB2	0	2649383	1	2489759	0.48447	1
ADRB3	2	2649381	4	2489756	0.439723	1
ADRBK1	150	2649233	141	2489619	1	1
ADRBK2	662	2648721	643	2489117	0.560832	1
ADRM1	28	2649355	23	2489737	0.675818	1
ADSL	19	2649364	26	2489734	0.234241	0.945172
ADSS	55	2649328	83	2489677	0.00632689	0.162489
ADSSL1	30	2649353	30	2489730	0.897381	1
ADTRP	1	2649382	0	2489760	1	1
AEBP1;MIR4649	1	2649382	2	2489758	0.613725	1
AEBP2	462	2648921	372	2489388	0.0266083	0.407916
AEN	106	2649277	72	2489688	0.035593	0.481975
AES	132	2649251	120	2489640	0.801305	1
AFAP1	1393	2647990	1378	2488382	0.177138	0.899147
AFAP1-AS1	1	2649382	1	2489759	1	1
AFAP1L1	47	2649336	45	2489715	1	1
AFAP1L2	7	2649376	4	2489756	0.551	1
AFF1	1442	2647941	1345	2488415	0.849663	1
AFF2	937	2648446	902	2488858	0.607785	1
AFF3	14	2649369	11	2489749	0.693607	1
AFF4	246	2649137	193	2489567	0.06255	0.636827
AFG3L1P	300	2649083	290	2489470	0.741872	1
AFG3L2	17	2649366	2	2489758	0.000804348	0.0309233
AFM	3	2649380	0	2489760	0.250723	0.956279
AFMID	189	2649194	166	2489594	0.559201	1
AFP	24	2649359	18	2489742	0.537949	1
AFTPH;MIR4434	121	2649262	90	2489670	0.0983353	0.760116
AGA	208	2649175	202	2489558	0.766926	1
AGAP1	529	2648854	548	2489212	0.112873	0.78222
AGAP2	4	2649379	3	2489757	1	1
AGAP3	160	2649223	174	2489586	0.189049	0.922104
AGAP5	173	2649210	160	2489600	0.912722	1
AGAP6	1	2649382	0	2489760	1	1
AGAP7	2	2649381	0	2489760	0.500482	1
AGBL1	776	2648607	753	2489007	0.539154	1
AGBL2	51	2649332	50	2489710	0.842835	1
AGBL3	142	2649241	163	2489597	0.0856482	0.717159
AGBL4;BEND5	19	2649364	15	2489745	0.732086	1
AGBL5	49	2649334	51	2489709	0.618435	1
AGER	5	2649378	6	2489754	0.768527	1
AGFG2	39	2649344	32	2489728	0.63527	1
AGGF1	219	2649164	239	2489521	0.112068	0.78222
AGK	72	2649311	160	2489600	3.80535e-10	5.65292e-08
AGL	286	2649097	262	2489498	0.797636	1
AGMAT	2	2649381	1	2489759	1	1
AGMO	452	2648931	413	2489347	0.683258	1
AGPAT1	226	2649157	205	2489555	0.735944	1
AGPAT2	71	2649312	82	2489678	0.224985	0.945172
AGPAT3	318	2649065	313	2489447	0.577171	1
AGPAT4;AGPAT4-IT1	128	2649255	106	2489654	0.359954	1
AGPAT5;MIR4659A	88	2649295	85	2489675	0.879261	1
AGPAT6	71	2649312	65	2489695	0.93169	1
AGPAT9	1149	2648234	1036	2488724	0.335455	1
AGPHD1	58	2649325	58	2489702	0.780756	1
AGPS	539	2648844	643	2489117	4.52823e-05	0.0025952
AGR2	14	2649369	14	2489746	1	1
AGR3	459	2648924	446	2489314	0.618017	1
AGRN	92	2649291	100	2489660	0.347929	1
AGRP	73	2649310	67	2489693	0.932688	1
AGT	2	2649381	0	2489760	0.500482	1
AGTPBP1	69	2649314	78	2489682	0.283623	0.989403
AGTR1	223	2649160	211	2489549	0.961713	1
AGTR2	2	2649381	1	2489759	1	1
AGTRAP	153	2649230	159	2489601	0.39562	1
AGXT	3	2649380	4	2489756	0.718884	1
AGXT2	14	2649369	17	2489743	0.590586	1
AGXT2L1	25	2649358	24	2489736	1	1
AGXT2L2	183	2649200	196	2489564	0.217387	0.945172
AHCTF1	38	2649345	27	2489733	0.32085	1
AHCY	210	2649173	187	2489573	0.615677	1
AHCYL1	88	2649295	103	2489657	0.147461	0.846175
AHCYL2	1222	2648161	1137	2488623	0.820712	1
AHDC1	106	2649277	120	2489640	0.162959	0.878812
AHI1	526	2648857	519	2489241	0.439115	1
AHNAK	485	2648898	420	2489340	0.23115	0.945172
AHNAK2	44	2649339	37	2489723	0.657419	1
AHR	12	2649371	12	2489748	1	1
AHSA1	35	2649348	55	2489705	0.0198556	0.347609
AHSA2	132	2649251	122	2489638	0.900282	1
AHSG	68	2649315	62	2489698	0.930122	1
AICDA	15	2649368	17	2489743	0.601794	1
AIDA	130	2649253	131	2489629	0.577905	1
AIF1	5	2649378	5	2489755	1	1
AIF1L	134	2649249	120	2489640	0.706966	1
AIFM1	59	2649324	38	2489722	0.0836477	0.710007
AIFM2	223	2649160	206	2489554	0.884815	1
AIFM3	41	2649342	38	2489722	1	1
AIG1	236	2649147	245	2489515	0.294048	0.994931
AIM1	56	2649327	60	2489700	0.515952	1
AIM1L	108	2649275	95	2489665	0.673704	1
AIMP1	121	2649262	115	2489645	0.948136	1
AIMP2	186	2649197	174	2489586	1	1
AIP	49	2649334	47	2489713	0.919145	1
AIPL1	2	2649381	5	2489755	0.275223	0.974171
AIRE	22	2649361	30	2489730	0.211982	0.945172
AJAP1	0	2649383	1	2489759	0.48447	1
AJUBA	152	2649231	143	2489617	1	1
AK1;MIR4672	10	2649373	9	2489751	1	1
AK2	10	2649373	5	2489755	0.305287	1
AK3	191	2649192	186	2489574	0.757256	1
AK4	242	2649141	226	2489534	0.963131	1
AK5	18	2649365	24	2489736	0.282325	0.986731
AK7	78	2649305	68	2489692	0.679342	1
AK8	218	2649165	205	2489555	1	1
AKAP1	58	2649325	51	2489709	0.774067	1
AKAP10	265	2649118	230	2489530	0.392959	1
AKAP11	93	2649290	84	2489676	0.821724	1
AKAP12	363	2649020	312	2489448	0.248273	0.956279
AKAP13	2155	2647228	2123	2487637	0.125939	0.801102
AKAP14	26	2649357	23	2489737	0.886888	1
AKAP3	3	2649380	4	2489756	0.718884	1
AKAP4	4	2649379	2	2489758	0.688403	1
AKAP5	59	2649324	43	2489717	0.234456	0.945172
AKAP6	47	2649336	39	2489721	0.590903	1
AKAP7	326	2649057	333	2489427	0.29273	0.99246
AKAP8	171	2649212	156	2489604	0.824899	1
AKAP8L	87	2649296	98	2489662	0.239213	0.950351
AKAP9	173	2649210	199	2489561	0.0548598	0.602057
AKD1	43	2649340	32	2489728	0.355857	1
AKIP1	144	2649239	142	2489618	0.722684	1
AKIRIN1	22	2649361	19	2489741	0.876225	1
AKIRIN2	23	2649360	16	2489744	0.423831	1
AKNA	48	2649335	43	2489717	0.834655	1
AKNAD1	144	2649239	147	2489613	0.482272	1
AKR1A1	122	2649261	76	2489684	0.00542162	0.147154
AKR1B1	16	2649367	17	2489743	0.73165	1
AKR1B10	0	2649383	1	2489759	0.48447	1
AKR1B15	1	2649382	1	2489759	1	1
AKR1C1	1	2649382	2	2489758	0.613725	1
AKR1C2	0	2649383	3	2489757	0.11371	0.78222
AKR1C3	0	2649383	4	2489756	0.0550892	0.602057
AKR1C4	1	2649382	2	2489758	0.613725	1
AKR1CL1	0	2649383	1	2489759	0.48447	1
AKR1D1	35	2649348	28	2489732	0.532006	1
AKR1E2	5	2649378	7	2489753	0.571148	1
AKR7A2	38	2649345	34	2489726	0.906294	1
AKR7A3	2	2649381	3	2489757	0.678415	1
AKR7L	2	2649381	3	2489757	0.678415	1
AKT1	81	2649302	75	2489685	0.936345	1
AKT1S1	269	2649114	290	2489470	0.107858	0.78222
AKT2;MIR641	112	2649271	87	2489673	0.201658	0.938535
AKT3	483	2648900	408	2489352	0.115195	0.784101
AKTIP	36	2649347	24	2489736	0.198955	0.93742
ALAD	12	2649371	4	2489756	0.0790639	0.691716
ALAS1	79	2649304	62	2489698	0.312246	1
ALAS2	1	2649382	1	2489759	1	1
ALB	13	2649370	15	2489745	0.706126	1
ALCAM	146	2649237	130	2489630	0.673621	1
ALDH16A1	212	2649171	264	2489496	0.00243896	0.074858
ALDH18A1	61	2649322	45	2489715	0.243649	0.95524
ALDH1A1	83	2649300	72	2489688	0.630609	1
ALDH1A2	1189	2648194	1099	2488661	0.706499	1
ALDH1A3	19	2649364	34	2489726	0.0271388	0.411379
ALDH1B1	100	2649283	67	2489693	0.0362844	0.48859
ALDH1L1	48	2649335	58	2489702	0.207301	0.939487
ALDH1L1-AS2	172	2649211	134	2489626	0.109271	0.78222
ALDH1L2	111	2649272	108	2489652	0.839341	1
ALDH2	503	2648880	451	2489309	0.476159	1
ALDH3A1	465	2648918	405	2489355	0.277685	0.977838
ALDH3A2	175	2649208	171	2489589	0.746971	1
ALDH3B1	229	2649154	232	2489528	0.428499	1
ALDH3B2	21	2649362	15	2489745	0.505485	1
ALDH4A1;MIR4695	26	2649357	25	2489735	1	1
ALDH5A1	48	2649335	52	2489708	0.48554	1
ALDH6A1	23	2649360	31	2489729	0.220502	0.945172
ALDH7A1	62	2649321	55	2489705	0.781947	1
ALDH8A1	3	2649380	0	2489760	0.250723	0.956279
ALDH9A1	32	2649351	32	2489728	0.804169	1
ALDOA	327	2649056	305	2489455	0.936586	1
ALDOC	15	2649368	13	2489747	0.852559	1
ALG1	3	2649380	2	2489758	1	1
ALG10	32	2649351	33	2489727	0.711898	1
ALG10B	34	2649349	41	2489719	0.299784	1
ALG11;UTP14C	1	2649382	1	2489759	1	1
ALG12	49	2649334	54	2489706	0.431803	1
ALG13	38	2649345	34	2489726	0.906294	1
ALG14	15	2649368	5	2489755	0.0433188	0.535129
ALG1L	21	2649362	14	2489746	0.398239	1
ALG1L2	53	2649330	60	2489700	0.34712	1
ALG1L9P	12	2649371	8	2489752	0.507601	1
ALG2	2	2649381	0	2489760	0.500482	1
ALG3	124	2649259	115	2489645	0.948439	1
ALG5	42	2649341	35	2489725	0.649003	1
ALG6	45	2649338	32	2489728	0.254586	0.956772
ALG9	33	2649350	38	2489722	0.408018	1
ALK	14	2649369	20	2489740	0.235129	0.945172
ALKBH1	38	2649345	38	2489722	0.819077	1
ALKBH2	112	2649271	119	2489641	0.357435	1
ALKBH3;SEC14L1P1	39	2649344	30	2489730	0.47024	1
ALKBH4	67	2649316	65	2489695	0.86221	1
ALKBH5	102	2649281	108	2489652	0.407678	1
ALKBH6	43	2649340	27	2489733	0.119512	0.793993
ALKBH7	23	2649360	22	2489738	1	1
ALKBH8	44	2649339	46	2489714	0.673429	1
ALLC	5	2649378	2	2489758	0.454706	1
ALMS1	300	2649083	278	2489482	0.867917	1
ALMS1P	32	2649351	19	2489741	0.123752	0.801102
ALOX12B	79	2649304	69	2489691	0.681465	1
ALOX12P2	0	2649383	1	2489759	0.48447	1
ALOX15	9	2649374	9	2489751	1	1
ALOX15B	5	2649378	4	2489756	1	1
ALOX15P1	3	2649380	4	2489756	0.718884	1
ALOX5	47	2649336	43	2489717	0.916402	1
ALOX5AP	2	2649381	3	2489757	0.678415	1
ALOXE3	244	2649139	228	2489532	0.963293	1
ALPI	0	2649383	1	2489759	0.48447	1
ALPK1	634	2648749	615	2489145	0.59064	1
ALPK2	42	2649341	37	2489723	0.822316	1
ALPK3	84	2649299	81	2489679	0.876533	1
ALPL	171	2649212	187	2489573	0.153705	0.862795
ALPP	3	2649380	5	2489755	0.495738	1
ALPPL2	14	2649369	14	2489746	1	1
ALS2	131	2649252	115	2489645	0.610242	1
ALS2CL	14	2649369	10	2489750	0.54597	1
ALS2CR11	43	2649340	35	2489725	0.571894	1
ALS2CR12	33	2649350	15	2489745	0.0201713	0.34941
ALS2CR8	101	2649282	107	2489653	0.405502	1
ALX1	234	2649149	229	2489531	0.675752	1
ALX3	2	2649381	0	2489760	0.500482	1
ALX4	13	2649370	11	2489749	0.840675	1
ALYREF	3	2649380	1	2489759	0.625723	1
AMBN	233	2649150	205	2489555	0.503544	1
AMBP	2	2649381	2	2489758	1	1
AMBRA1;MIR3160-1	271	2649112	227	2489533	0.209405	0.944254
AMD1	53	2649330	52	2489708	0.845657	1
AMDHD1	40	2649343	28	2489732	0.274813	0.974171
AMDHD2	38	2649345	38	2489722	0.819077	1
AMFR	210	2649173	200	2489560	0.921299	1
AMHR2	12	2649371	12	2489748	1	1
AMICA1	12	2649371	8	2489752	0.507601	1
AMIGO1	15	2649368	14	2489746	1	1
AMIGO2	3	2649380	1	2489759	0.625723	1
AMMECR1;SNORD96B	551	2648832	555	2489205	0.252986	0.956772
AMMECR1L	25	2649358	18	2489742	0.446623	1
AMN	2	2649381	2	2489758	1	1
AMN1	115	2649268	95	2489665	0.369809	1
AMOT;MIR4329	322	2649061	374	2489386	0.00559823	0.150222
AMOTL1	87	2649296	80	2489680	0.938328	1
AMOTL2	71	2649312	67	2489693	1	1
AMPD1	8	2649375	3	2489757	0.229047	0.945172
AMPD2	79	2649304	62	2489698	0.312246	1
AMPD3	13	2649370	17	2489743	0.465638	1
AMPH	6	2649377	12	2489748	0.157385	0.867445
AMT;NICN1	60	2649323	43	2489717	0.199865	0.937893
AMTN	2	2649381	2	2489758	1	1
AMZ1	118	2649265	131	2489629	0.204731	0.938535
AMZ2	68	2649315	46	2489714	0.0916449	0.741182
AMZ2P1	105	2649278	99	2489661	1	1
ANAPC1	9	2649374	6	2489754	0.609883	1
ANAPC10	5	2649378	4	2489756	1	1
ANAPC11	5	2649378	3	2489757	0.727616	1
ANAPC13	68	2649315	59	2489701	0.658478	1
ANAPC15	44	2649339	45	2489715	0.75063	1
ANAPC16	123	2649260	90	2489670	0.0746956	0.680163
ANAPC1P1	1	2649382	2	2489758	0.613725	1
ANAPC2	1	2649382	1	2489759	1	1
ANAPC4	5	2649378	7	2489753	0.571148	1
ANAPC5	267	2649116	255	2489505	0.861044	1
ANAPC7	121	2649262	92	2489668	0.13167	0.816626
ANG;RNASE4	61	2649322	58	2489702	1	1
ANGEL1	66	2649317	66	2489694	0.728486	1
ANGEL2	116	2649267	121	2489639	0.435891	1
ANGPT1	1045	2648338	1019	2488741	0.402684	1
ANGPT4	3	2649380	2	2489758	1	1
ANGPTL4	69	2649314	58	2489702	0.535978	1
ANGPTL5	25	2649358	22	2489738	0.884468	1
ANGPTL6	71	2649312	63	2489697	0.795557	1
ANHX	0	2649383	1	2489759	0.48447	1
ANK1;MIR486	218	2649165	222	2489538	0.417522	1
ANK2;MIR1243	1177	2648206	1109	2488651	0.949946	1
ANK3	963	2648420	925	2488835	0.645111	1
ANKAR	18	2649365	15	2489745	0.862093	1
ANKDD1A	150	2649233	136	2489624	0.767766	1
ANKDD1B	138	2649245	131	2489629	0.951406	1
ANKFN1	6	2649377	7	2489753	0.785268	1
ANKFY1	226	2649157	182	2489578	0.124762	0.801102
ANKH;MIR4637	390	2648993	389	2489371	0.409843	1
ANKHD1;ANKHD1-EIF4EBP3;EIF4EBP3	175	2649208	179	2489581	0.425739	1
ANKIB1	186	2649197	238	2489522	0.00157287	0.0530067
ANKLE1	117	2649266	105	2489655	0.737633	1
ANKLE2	24	2649359	27	2489733	0.576218	1
ANKMY1	56	2649327	61	2489699	0.45969	1
ANKMY2	124	2649259	145	2489615	0.0769179	0.685165
ANKRA2	44	2649339	50	2489710	0.409208	1
ANKRD1	5	2649378	3	2489757	0.727616	1
ANKRD10	85	2649298	92	2489668	0.367184	1
ANKRD11	561	2648822	1010	2488750	1.51165e-36	1.40349e-33
ANKRD12	710	2648673	672	2489088	0.914267	1
ANKRD13A	60	2649323	52	2489708	0.705822	1
ANKRD13B	265	2649118	264	2489496	0.514219	1
ANKRD13C	1564	2647819	1495	2488265	0.638084	1
ANKRD13D	73	2649310	64	2489696	0.732632	1
ANKRD16	58	2649325	72	2489688	0.115156	0.784101
ANKRD17	275	2649108	300	2489460	0.0796085	0.693641
ANKRD18A	142	2649241	122	2489638	0.498301	1
ANKRD18B	271	2649112	259	2489501	0.862044	1
ANKRD18DP	60	2649323	43	2489717	0.199865	0.937893
ANKRD19P	277	2649106	259	2489501	0.965549	1
ANKRD2	2	2649381	4	2489756	0.439723	1
ANKRD20A11P	2	2649381	7	2489753	0.0998118	0.760116
ANKRD20A12P	1	2649382	1	2489759	1	1
ANKRD20A2;ANKRD20A3	0	2649383	1	2489759	0.48447	1
ANKRD20A3;ANKRD20A1	1	2649382	0	2489760	1	1
ANKRD20A3;ANKRD20A2	1	2649382	0	2489760	1	1
ANKRD20A4	6	2649377	4	2489756	0.755091	1
ANKRD20A5P	16	2649367	18	2489742	0.611748	1
ANKRD20A9P	0	2649383	1	2489759	0.48447	1
ANKRD24	198	2649185	204	2489556	0.369227	1
ANKRD26	535	2648848	468	2489292	0.268819	0.974171
ANKRD26P1	6	2649377	7	2489753	0.785268	1
ANKRD26P3	1	2649382	1	2489759	1	1
ANKRD27	73	2649310	69	2489691	1	1
ANKRD28	204	2649179	118	2489642	2.12172e-05	0.00131767
ANKRD29	27	2649356	17	2489743	0.227965	0.945172
ANKRD30A	149	2649234	117	2489643	0.158192	0.867445
ANKRD30B;MIR3156-2	3	2649380	1	2489759	0.625723	1
ANKRD30BL;MIR663B	18	2649365	6	2489754	0.0241946	0.388228
ANKRD31	206	2649177	164	2489596	0.118662	0.793025
ANKRD32	47	2649336	53	2489707	0.369776	1
ANKRD33	7	2649376	7	2489753	1	1
ANKRD33B	113	2649270	113	2489647	0.642073	1
ANKRD34A	358	2649025	313	2489447	0.354193	1
ANKRD34B	11	2649372	1	2489759	0.00662854	0.16792
ANKRD34C	1	2649382	0	2489760	1	1
ANKRD35	5	2649378	4	2489756	1	1
ANKRD36	139	2649244	113	2489647	0.257227	0.961249
ANKRD36B	103	2649280	104	2489656	0.626766	1
ANKRD36BP2	0	2649383	1	2489759	0.48447	1
ANKRD37	6	2649377	4	2489756	0.755091	1
ANKRD39	66	2649317	46	2489714	0.130418	0.812664
ANKRD40	114	2649269	112	2489648	0.739896	1
ANKRD42	21	2649362	16	2489744	0.622473	1
ANKRD44	121	2649262	131	2489629	0.28397	0.990054
ANKRD45	182	2649201	159	2489601	0.515876	1
ANKRD46	61	2649322	43	2489717	0.169418	0.88451
ANKRD49	10	2649373	9	2489751	1	1
ANKRD50	198	2649185	209	2489551	0.254048	0.956772
ANKRD52	44	2649339	24	2489736	0.0383769	0.505763
ANKRD53	6	2649377	3	2489757	0.509709	1
ANKRD54;MIR658	51	2649332	36	2489724	0.199081	0.93742
ANKRD55	187	2649196	161	2489599	0.421611	1
ANKRD6	226	2649157	210	2489550	0.923696	1
ANKRD62P1-PARP4P3	14	2649369	17	2489743	0.590586	1
ANKRD63	27	2649356	33	2489727	0.366108	1
ANKRD65	7	2649376	6	2489754	1	1
ANKRD7	1	2649382	2	2489758	0.613725	1
ANKRD9	17	2649366	19	2489741	0.621032	1
ANKS1A	1029	2648354	1122	2488638	0.000599082	0.0242046
ANKS1B	794	2648589	683	2489077	0.0906258	0.73982
ANKS3	93	2649290	92	2489668	0.768703	1
ANKS4B	12	2649371	6	2489754	0.241975	0.953924
ANKS6	37	2649346	34	2489726	1	1
ANKUB1	168	2649215	176	2489584	0.331618	1
ANKZF1	71	2649312	65	2489695	0.93169	1
ANLN	27	2649356	13	2489747	0.056458	0.609985
ANO1	153	2649230	138	2489622	0.769388	1
ANO10	357	2649026	331	2489429	0.878756	1
ANO2	4	2649379	6	2489754	0.537915	1
ANO3	234	2649149	210	2489550	0.635214	1
ANO4	78	2649305	77	2489683	0.809598	1
ANO5	165	2649218	168	2489592	0.476311	1
ANO6	245	2649138	246	2489514	0.470289	1
ANO7	260	2649123	257	2489503	0.567647	1
ANO8	41	2649342	40	2489720	0.911686	1
ANO9	63	2649320	48	2489712	0.296658	0.997255
ANP32A;MIR4312;ANP32A-IT1	690	2648693	734	2489026	0.0196202	0.345252
ANP32AP1	18	2649365	12	2489748	0.368554	1
ANP32B	266	2649117	246	2489514	0.85975	1
ANP32E	276	2649107	267	2489493	0.763785	1
ANPEP	32	2649351	30	2489730	1	1
ANTXR1;MIR3126	205	2649178	222	2489538	0.146508	0.846175
ANTXR2	259	2649124	222	2489538	0.316013	1
ANXA1	280	2649103	246	2489514	0.458399	1
ANXA10	27	2649356	30	2489730	0.596589	1
ANXA11	73	2649310	55	2489705	0.217302	0.945172
ANXA13	3	2649380	4	2489756	0.718884	1
ANXA2	574	2648809	344	2489416	2.66154e-11	4.4127e-09
ANXA2P2	0	2649383	4	2489756	0.0550892	0.602057
ANXA2R	58	2649325	63	2489697	0.467071	1
ANXA3	258	2649125	267	2489493	0.275171	0.974171
ANXA4	669	2648714	600	2489160	0.415362	1
ANXA5	83	2649300	66	2489694	0.326022	1
ANXA6	52	2649331	34	2489726	0.105981	0.78222
ANXA7	176	2649207	145	2489615	0.241581	0.953924
ANXA9	8	2649375	3	2489757	0.229047	0.945172
AOAH;AOAH-IT1	8	2649375	7	2489753	1	1
AOC2	2	2649381	3	2489757	0.678415	1
AOC3	0	2649383	1	2489759	0.48447	1
AOX1	17	2649366	15	2489745	1	1
AOX2P	9	2649374	4	2489756	0.269872	0.974171
AP1AR	47	2649336	58	2489702	0.172432	0.890401
AP1B1;MIR3653;SNORD125	111	2649272	111	2489649	0.687121	1
AP1G1;SNORD71	186	2649197	137	2489623	0.0342284	0.469414
AP1G2;JPH4	103	2649280	96	2489664	1	1
AP1M1	50	2649333	57	2489703	0.334432	1
AP1M2	109	2649274	94	2489666	0.574484	1
AP1S1;MIR4653	113	2649270	101	2489659	0.732741	1
AP1S2	168	2649215	125	2489635	0.0535649	0.598365
AP1S3	84	2649299	75	2489685	0.751778	1
AP2A1	64	2649319	50	2489710	0.349448	1
AP2A2	534	2648849	464	2489296	0.22874	0.945172
AP2B1	334	2649049	280	2489480	0.169743	0.884635
AP2M1	14	2649369	41	2489719	0.000115902	0.00602852
AP2S1	5	2649378	16	2489744	0.0145874	0.28483
AP3B1	889	2648494	980	2488780	0.000609585	0.0245008
AP3B2	9	2649374	9	2489751	1	1
AP3D1	94	2649289	121	2489639	0.0241537	0.388228
AP3M1	78	2649305	74	2489686	1	1
AP3M2	44	2649339	45	2489715	0.75063	1
AP3S1	49	2649334	55	2489705	0.378622	1
AP4B1	82	2649301	84	2489676	0.587614	1
AP4B1-AS1	1	2649382	1	2489759	1	1
AP4E1;DCAF13P3	54	2649329	69	2489691	0.104074	0.776063
AP4M1	111	2649272	98	2489662	0.678266	1
AP4S1	684	2648699	653	2489107	0.784379	1
AP5B1	47	2649336	45	2489715	1	1
AP5M1	90	2649293	88	2489672	0.822174	1
AP5S1	111	2649272	98	2489662	0.678266	1
AP5Z1	20	2649363	27	2489733	0.244096	0.95524
APAF1	83	2649300	91	2489669	0.324589	1
APBA1	266	2649117	235	2489525	0.502721	1
APBA2	2125	2647258	2070	2487690	0.246481	0.956279
APBA3	64	2649319	53	2489707	0.518283	1
APBB1	22	2649361	26	2489734	0.471728	1
APBB1IP	9	2649374	7	2489753	0.80513	1
APBB2	2046	2647337	1912	2487848	0.861101	1
APBB3	14	2649369	16	2489744	0.715564	1
APC	152	2649231	141	2489619	0.953404	1
APC2	187	2649196	180	2489580	0.834629	1
APCDD1	9	2649374	12	2489748	0.514556	1
APCDD1L	795	2648588	755	2489005	0.838921	1
APCDD1L-AS1	97	2649286	96	2489664	0.719544	1
APEH	49	2649334	38	2489722	0.392385	1
APEX1	43	2649340	68	2489692	0.00765312	0.184799
APEX2	8	2649375	22	2489738	0.00933839	0.211727
APH1A	54	2649329	47	2489713	0.765406	1
APH1B	62	2649321	68	2489692	0.381903	1
API5	10	2649373	23	2489737	0.022079	0.366713
APIP	320	2649063	316	2489444	0.551817	1
APITD1;APITD1-CORT;CORT	76	2649307	90	2489670	0.1407	0.838733
APLF	120	2649263	131	2489629	0.255639	0.958596
APLN	53	2649330	56	2489704	0.566118	1
APLP1	23	2649360	14	2489746	0.249447	0.956279
APLP2	155	2649228	134	2489626	0.51745	1
APMAP	21	2649362	30	2489730	0.161247	0.873695
APOA1	14	2649369	7	2489753	0.193732	0.929588
APOA1BP	53	2649330	42	2489718	0.414007	1
APOA5	17	2649366	20	2489740	0.514981	1
APOB	4	2649379	2	2489758	0.688403	1
APOBEC1	2	2649381	2	2489758	1	1
APOBEC2	0	2649383	2	2489758	0.234711	0.945172
APOBEC3A;APOBEC3A	39	2649344	40	2489720	0.736263	1
APOBEC3C	36	2649347	40	2489720	0.492407	1
APOBEC3D	38	2649345	30	2489730	0.544471	1
APOBEC3F	169	2649214	166	2489594	0.702176	1
APOBEC3G	25	2649358	28	2489732	0.583319	1
APOBEC3H	55	2649328	49	2489711	0.844613	1
APOBR	5	2649378	3	2489757	0.727616	1
APOC1	173	2649210	141	2489619	0.214539	0.945172
APOC1P1	49	2649334	61	2489699	0.152748	0.861075
APOC3	1	2649382	4	2489756	0.205104	0.938535
APOC4-APOC2;APOC4;APOC2	13	2649370	19	2489741	0.222124	0.945172
APOD	10	2649373	2	2489758	0.0396637	0.511382
APOE	28	2649355	15	2489745	0.0925661	0.74313
APOF	44	2649339	48	2489712	0.531673	1
APOH	1	2649382	0	2489760	1	1
APOL1	18	2649365	23	2489737	0.351543	1
APOL2	93	2649290	103	2489657	0.253767	0.956772
APOL3	5	2649378	4	2489756	1	1
APOL4	30	2649353	32	2489728	0.703402	1
APOL5	5	2649378	4	2489756	1	1
APOL6	31	2649352	24	2489736	0.502429	1
APOLD1;MIR613	237	2649146	223	2489537	1	1
APOM	116	2649267	111	2489649	0.894575	1
APOO	188	2649195	188	2489572	0.570425	1
APOOL	149	2649234	152	2489608	0.489267	1
APOPT1	66	2649317	47	2489713	0.15821	0.867445
APP	428	2648955	402	2489358	1	1
APPBP2	220	2649163	157	2489603	0.00854145	0.200008
APPL1	106	2649277	111	2489649	0.455134	1
APPL2	225	2649158	200	2489560	0.593514	1
APRT	63	2649320	72	2489688	0.263989	0.972057
APTX	80	2649303	64	2489696	0.359533	1
AQP1	0	2649383	2	2489758	0.234711	0.945172
AQP10	22	2649361	15	2489745	0.411419	1
AQP11	62	2649321	66	2489694	0.481132	1
AQP12B	1	2649382	0	2489760	1	1
AQP2	3	2649380	2	2489758	1	1
AQP3	48	2649335	39	2489721	0.521353	1
AQP4	25	2649358	23	2489737	1	1
AQP4-AS1	105	2649278	101	2489659	0.889252	1
AQP5	2	2649381	7	2489753	0.0998118	0.760116
AQP6	2	2649381	1	2489759	1	1
AQP7	17	2649366	16	2489744	1	1
AQP7P1	0	2649383	1	2489759	0.48447	1
AQP8	8	2649375	8	2489752	1	1
AQP9	8	2649375	5	2489755	0.583473	1
AQPEP	3	2649380	2	2489758	1	1
AQR	8	2649375	9	2489751	0.810239	1
AR	359	2649024	372	2489388	0.195227	0.931386
ARAF	46	2649337	41	2489719	0.830802	1
ARAP1	120	2649263	115	2489645	0.89628	1
ARAP2	215	2649168	239	2489521	0.0745067	0.680163
ARAP3	76	2649307	71	2489689	1	1
ARC	35	2649348	42	2489718	0.305884	1
ARCN1	3	2649380	3	2489757	1	1
AREG	23	2649360	20	2489740	0.879155	1
ARF1;MIR3620	91	2649292	28	2489732	3.29238e-08	3.59625e-06
ARF3	93	2649290	60	2489700	0.0234539	0.381029
ARF4	79	2649304	69	2489691	0.681465	1
ARF5	9	2649374	13	2489747	0.39504	1
ARF6	61	2649322	66	2489694	0.477704	1
ARFGAP1;MIR4326	34	2649349	30	2489730	0.900605	1
ARFGAP2	91	2649292	94	2489666	0.556391	1
ARFGAP3	106	2649277	104	2489656	0.7826	1
ARFGEF1	315	2649068	258	2489502	0.103185	0.773532
ARFGEF2	490	2648893	423	2489337	0.208281	0.941243
ARFIP1	119	2649264	81	2489679	0.0280605	0.42123
ARFIP2	41	2649342	43	2489717	0.662869	1
ARFRP1	11	2649372	13	2489747	0.684178	1
ARG2	46	2649337	38	2489722	0.586362	1
ARGFX	142	2649241	122	2489638	0.498301	1
ARGLU1	1	2649382	3	2489757	0.360208	1
ARHGAP1	41	2649342	37	2489723	0.91002	1
ARHGAP10;MIR4799	486	2648897	488	2489272	0.30505	1
ARHGAP11A	57	2649326	54	2489706	1	1
ARHGAP11B	91	2649292	82	2489678	0.819656	1
ARHGAP12	219	2649164	225	2489535	0.367	1
ARHGAP15	472	2648911	503	2489257	0.0506259	0.582367
ARHGAP17	112	2649271	135	2489625	0.0559915	0.608015
ARHGAP18	128	2649255	174	2489586	0.0015142	0.0515911
ARHGAP20	2	2649381	4	2489756	0.439723	1
ARHGAP21	476	2648907	467	2489293	0.514744	1
ARHGAP22	6	2649377	10	2489750	0.320726	1
ARHGAP23	69	2649314	54	2489706	0.322436	1
ARHGAP24;MIR4451	357	2649026	318	2489442	0.488529	1
ARHGAP25	331	2649052	285	2489475	0.294577	0.995452
ARHGAP26	150	2649233	149	2489611	0.643776	1
ARHGAP27	145	2649238	127	2489633	0.585315	1
ARHGAP28	0	2649383	1	2489759	0.48447	1
ARHGAP29	4	2649379	6	2489754	0.537915	1
ARHGAP30	15	2649368	13	2489747	0.852559	1
ARHGAP31	755	2648628	710	2489050	1	1
ARHGAP32	227	2649156	203	2489557	0.629564	1
ARHGAP33	16	2649367	20	2489740	0.409538	1
ARHGAP35	155	2649228	158	2489602	0.497479	1
ARHGAP36	26	2649357	22	2489738	0.773701	1
ARHGAP39	306	2649077	285	2489475	0.934415	1
ARHGAP4	115	2649268	108	2489652	1	1
ARHGAP40	18	2649365	16	2489744	1	1
ARHGAP42	567	2648816	544	2489216	0.741281	1
ARHGAP44	4	2649379	2	2489758	0.688403	1
ARHGAP5	187	2649196	195	2489565	0.330751	1
ARHGAP5-AS1	65	2649318	57	2489703	0.718014	1
ARHGAP6	173	2649210	205	2489555	0.0267935	0.408145
ARHGAP9	1	2649382	6	2489754	0.0626028	0.636827
ARHGDIA	176	2649207	116	2489644	0.00334708	0.098968
ARHGDIG	118	2649265	111	2489649	1	1
ARHGEF1	110	2649273	99	2489661	0.782131	1
ARHGEF10	92	2649291	96	2489664	0.511487	1
ARHGEF10L	100	2649283	109	2489651	0.299488	1
ARHGEF11;MIR765	62	2649321	87	2489673	0.0172223	0.316008
ARHGEF12	449	2648934	379	2489381	0.126094	0.801102
ARHGEF15	63	2649320	66	2489694	0.539114	1
ARHGEF16	80	2649303	68	2489692	0.565489	1
ARHGEF17	69	2649314	75	2489685	0.404921	1
ARHGEF18	205	2649178	182	2489578	0.611095	1
ARHGEF19	86	2649297	82	2489678	0.938605	1
ARHGEF2	93	2649290	80	2489680	0.594703	1
ARHGEF25	121	2649262	102	2489658	0.422408	1
ARHGEF26	200	2649183	176	2489584	0.536127	1
ARHGEF26-AS1	86	2649297	75	2489685	0.693524	1
ARHGEF28	8	2649375	3	2489757	0.229047	0.945172
ARHGEF3	286	2649097	286	2489474	0.477016	1
ARHGEF33	7	2649376	7	2489753	1	1
ARHGEF37	206	2649177	195	2489565	0.960173	1
ARHGEF38;ARHGEF38-IT1	490	2648893	407	2489353	0.0661957	0.646944
ARHGEF39	108	2649275	90	2489670	0.43425	1
ARHGEF4	76	2649307	72	2489688	1	1
ARHGEF40	58	2649325	54	2489706	1	1
ARHGEF6	69	2649314	70	2489690	0.67197	1
ARHGEF7	92	2649291	132	2489628	0.00203687	0.0647649
ARHGEF9	68	2649315	70	2489690	0.610113	1
ARID1A	142	2649241	218	2489542	5.21527e-06	0.000366827
ARID1B	1534	2647849	1713	2488047	9.44055e-07	7.9322e-05
ARID2	185	2649198	672	2489088	1.45347e-72	4.49824e-69
ARID3A	128	2649255	121	2489639	1	1
ARID3B	321	2649062	267	2489493	0.148658	0.846175
ARID3C	6	2649377	6	2489754	1	1
ARID4A	115	2649268	116	2489644	0.59905	1
ARID4B;MIR4753	491	2648892	507	2489253	0.136741	0.826815
ARID5A	73	2649310	73	2489687	0.740778	1
ARID5B;MIR548AV	3708	2645675	2935	2486825	3.20828e-12	5.95745e-10
ARIH1	262	2649121	256	2489504	0.6605	1
ARIH2	246	2649137	386	2489374	2.03727e-10	3.10082e-08
ARIH2OS	69	2649314	60	2489700	0.724724	1
ARL1	16	2649367	22	2489738	0.259646	0.965709
ARL10	4	2649379	1	2489759	0.376205	1
ARL11	17	2649366	22	2489738	0.340158	1
ARL13A	4	2649379	5	2489755	0.74724	1
ARL13B	132	2649251	113	2489647	0.482417	1
ARL14EP	63	2649320	49	2489711	0.345046	1
ARL14EPL	1	2649382	1	2489759	1	1
ARL15;MIR581	580	2648803	518	2489242	0.414915	1
ARL16	45	2649338	33	2489727	0.308537	1
ARL17A;ARL17B	0	2649383	2	2489758	0.234711	0.945172
ARL2;ARL2-SNX15;SNX15	247	2649136	181	2489579	0.0118272	0.248281
ARL2BP	54	2649329	59	2489701	0.45206	1
ARL3	343	2649040	341	2489419	0.467497	1
ARL4A	41	2649342	31	2489729	0.409568	1
ARL4C	76	2649307	62	2489698	0.443647	1
ARL4D	25	2649358	19	2489741	0.547505	1
ARL5A	76	2649307	57	2489703	0.224436	0.945172
ARL5B	87	2649296	75	2489685	0.637323	1
ARL5C	50	2649333	57	2489703	0.334432	1
ARL6	45	2649338	37	2489723	0.581685	1
ARL6IP1	108	2649275	91	2489669	0.478317	1
ARL6IP4	99	2649284	82	2489678	0.413948	1
ARL6IP5	214	2649169	205	2489555	0.845185	1
ARL6IP6	163	2649220	164	2489596	0.543255	1
ARL8A	38	2649345	44	2489716	0.377406	1
ARL8B	440	2648943	484	2489276	0.017748	0.322153
ARL9	17	2649366	20	2489740	0.514981	1
ARMC1	199	2649184	176	2489584	0.570102	1
ARMC10	90	2649293	75	2489685	0.483448	1
ARMC12	184	2649199	178	2489582	0.792795	1
ARMC2	137	2649246	98	2489662	0.0428555	0.531788
ARMC3	241	2649142	209	2489551	0.422694	1
ARMC4	186	2649197	193	2489567	0.354967	1
ARMC5	39	2649344	44	2489716	0.44268	1
ARMC6	125	2649258	117	2489643	1	1
ARMC7	15	2649368	21	2489739	0.247629	0.956279
ARMC8	106	2649277	100	2489660	1	1
ARMC9;MIR4777	586	2648797	577	2489183	0.428403	1
ARMCX1	1	2649382	0	2489760	1	1
ARMCX2	0	2649383	1	2489759	0.48447	1
ARMCX3	22	2649361	13	2489747	0.23615	0.946233
ARMCX4	13	2649370	5	2489755	0.0991212	0.760116
ARMCX5;ARMCX5-GPRASP2;GPRASP1;GPRASP2	591	2648792	555	2489205	1	1
ARMCX6	33	2649350	30	2489730	0.900586	1
ARMS2	1	2649382	0	2489760	1	1
ARNT	243	2649140	232	2489528	0.890484	1
ARNT2	28	2649355	28	2489732	0.89385	1
ARNTL	50	2649333	58	2489702	0.290432	0.99034
ARNTL2	139	2649244	111	2489649	0.206134	0.939487
ARPC1A	268	2649115	179	2489581	0.00037865	0.0164664
ARPC1B	44	2649339	30	2489730	0.200753	0.938008
ARPC2	389	2648994	113	2489647	6.83378e-33	5.51724e-30
ARPC3	56	2649327	11	2489749	5.55269e-08	5.8584e-06
ARPC4;ARPC4-TTLL3;TTLL3	65	2649318	26	2489734	0.000137137	0.00699586
ARPC5	149	2649234	123	2489637	0.302585	1
ARPC5L	59	2649324	39	2489721	0.105393	0.781037
ARPP19	138	2649245	116	2489644	0.38028	1
ARPP21;MIR128-2	191	2649192	204	2489556	0.208435	0.941456
ARR3	4	2649379	4	2489756	1	1
ARRB1;MIR326	230	2649153	210	2489550	0.774892	1
ARRB2	111	2649272	95	2489665	0.530695	1
ARRDC1	57	2649326	67	2489693	0.242721	0.955092
ARRDC2	281	2649102	257	2489503	0.762838	1
ARRDC3	218	2649165	224	2489536	0.365932	1
ARRDC3-AS1	111	2649272	128	2489632	0.120441	0.796465
ARRDC4	7	2649376	14	2489746	0.125509	0.801102
ARRDC5	12	2649371	15	2489745	0.564501	1
ARSA	20	2649363	13	2489747	0.384211	1
ARSB	235	2649148	232	2489528	0.61068	1
ARSD	146	2649237	124	2489636	0.428816	1
ARSE	164	2649219	145	2489615	0.608771	1
ARSF	11	2649372	17	2489743	0.256361	0.959534
ARSG	455	2648928	414	2489346	0.65906	1
ARSH	24	2649359	18	2489742	0.537949	1
ARSI	3	2649380	5	2489755	0.495738	1
ARSJ	222	2649161	200	2489560	0.696859	1
ARSK	66	2649317	63	2489697	0.930101	1
ART1	40	2649343	40	2489720	0.823406	1
ART3	91	2649292	92	2489668	0.65741	1
ART5	17	2649366	11	2489749	0.351459	1
ARTN	32	2649351	31	2489729	1	1
ARV1	45	2649338	47	2489713	0.67676	1
ARVCF	76	2649307	87	2489673	0.210957	0.945172
ARX	3	2649380	4	2489756	0.718884	1
ASAH1	87	2649296	67	2489693	0.227382	0.945172
ASAH2	0	2649383	1	2489759	0.48447	1
ASAH2B	57	2649326	52	2489708	0.923774	1
ASAP1;LOC100507117;ASAP1-IT1	205	2649178	245	2489515	0.0123426	0.256364
ASAP2	1010	2648373	956	2488804	0.874505	1
ASAP3	81	2649302	73	2489687	0.80938	1
ASB1	52	2649331	49	2489711	1	1
ASB10	3	2649380	5	2489755	0.495738	1
ASB11	4	2649379	7	2489753	0.375062	1
ASB13	82	2649301	76	2489684	0.936768	1
ASB14	7	2649376	6	2489754	1	1
ASB15	15	2649368	10	2489750	0.42997	1
ASB16	4	2649379	5	2489755	0.74724	1
ASB16-AS1	77	2649306	45	2489715	0.0110905	0.23753
ASB17	0	2649383	1	2489759	0.48447	1
ASB18	112	2649271	99	2489661	0.679755	1
ASB2	10	2649373	6	2489754	0.458024	1
ASB3;GPR75-ASB3;MIR3682;GPR75	325	2649058	310	2489450	0.873831	1
ASB4	21	2649362	18	2489742	0.873084	1
ASB5	42	2649341	31	2489729	0.349219	1
ASB6	26	2649357	36	2489724	0.161686	0.8743
ASB7	22	2649361	24	2489736	0.659587	1
ASB8	40	2649343	49	2489711	0.243354	0.95524
ASB9	3	2649380	2	2489758	1	1
ASB9P1	3	2649380	3	2489757	1	1
ASCC1	1294	2648089	1211	2488549	0.92038	1
ASCC2	46	2649337	34	2489726	0.314839	1
ASCC3	81	2649302	49	2489711	0.0174849	0.318697
ASCL1	2	2649381	3	2489757	0.678415	1
ASCL3	2	2649381	4	2489756	0.439723	1
ASCL5	3	2649380	6	2489754	0.330399	1
ASF1B	77	2649306	86	2489674	0.273784	0.974171
ASGR1	19	2649364	23	2489737	0.442991	1
ASGR2	2	2649381	5	2489755	0.275223	0.974171
ASH1L-AS1	115	2649268	94	2489666	0.332918	1
ASH1L;MIR555	516	2648867	410	2489350	0.0113304	0.240176
ASH2L	212	2649171	699	2489061	2.4318e-68	5.64451e-65
ASIC1	48	2649335	54	2489706	0.374235	1
ASIC2;AA06	10	2649373	17	2489743	0.176838	0.899147
ASIC3	0	2649383	1	2489759	0.48447	1
ASIC4	64	2649319	66	2489694	0.599936	1
ASIC5	106	2649277	103	2489657	0.835677	1
ASIP	5	2649378	2	2489758	0.454706	1
ASL	27	2649356	39	2489721	0.0860483	0.717159
ASNA1	2	2649381	2	2489758	1	1
ASNS	87	2649296	71	2489689	0.382638	1
ASNSD1	6	2649377	5	2489755	1	1
ASPA	106	2649277	74	2489686	0.0524347	0.591172
ASPDH	75	2649308	68	2489692	0.867287	1
ASPG	14	2649369	16	2489744	0.715564	1
ASPH	198	2649185	164	2489596	0.247324	0.956279
ASPHD1	25	2649358	22	2489738	0.884468	1
ASPHD2	20	2649363	22	2489738	0.645531	1
ASPM	321	2649062	294	2489466	0.777651	1
ASPRV1;PCBP1-AS1	545	2648838	499	2489261	0.68731	1
ASPSCR1	341	2649042	328	2489432	0.786587	1
ASRGL1	563	2648820	504	2489256	0.443819	1
ASS1	586	2648797	527	2489233	0.471726	1
ASTE1	48	2649335	49	2489711	0.686111	1
ASTL	2	2649381	2	2489758	1	1
ASTN1;MIR488	3	2649380	4	2489756	0.718884	1
ASTN2;SNORA70C	812	2648571	842	2488918	0.0462608	0.555215
ASUN	88	2649295	79	2489681	0.816445	1
ASXL1	546	2648837	378	2489382	4.58305e-06	0.000327318
ASXL2	234	2649149	276	2489484	0.0114883	0.242693
ASXL3	523	2648860	511	2489249	0.533888	1
ASZ1	1	2649382	0	2489760	1	1
ATAD1	390	2648993	450	2489310	0.00298188	0.0894515
ATAD2	135	2649248	157	2489603	0.0697479	0.660556
ATAD2B	389	2648994	405	2489355	0.155492	0.867445
ATAD3A	44	2649339	38	2489722	0.741033	1
ATAD3B	80	2649303	74	2489686	0.935914	1
ATAD3C	265	2649118	272	2489488	0.320725	1
ATAD5	28	2649355	89	2489671	1.3113e-09	1.81713e-07
ATAT1	57	2649326	43	2489717	0.317114	1
ATCAY	134	2649249	144	2489616	0.280169	0.982337
ATE1	357	2649026	395	2489365	0.0260139	0.406157
ATF1	271	2649112	229	2489531	0.244792	0.956279
ATF2;MIR933	367	2649016	324	2489436	0.424206	1
ATF3	280	2649103	260	2489500	0.897301	1
ATF4	42	2649341	23	2489737	0.0462439	0.555215
ATF5;MIR4751	38	2649345	38	2489722	0.819077	1
ATF6	243	2649140	221	2489539	0.745168	1
ATF6B	20	2649363	8	2489752	0.0381634	0.50418
ATF7	363	2649020	330	2489430	0.675983	1
ATF7IP	774	2648609	932	2488828	3.51127e-07	3.22776e-05
ATF7IP2	90	2649293	80	2489680	0.75906	1
ATG10	568	2648815	491	2489269	0.176233	0.899147
ATG12	65	2649318	62	2489698	1	1
ATG13	225	2649158	170	2489590	0.0343674	0.470626
ATG14	19	2649364	18	2489742	1	1
ATG16L1;SCARNA5;SCARNA6	27	2649356	13	2489747	0.056458	0.609985
ATG16L2	67	2649316	62	2489698	1	1
ATG2A	33	2649350	27	2489733	0.608143	1
ATG2B	277	2649106	272	2489488	0.608672	1
ATG3	277	2649106	227	2489533	0.129784	0.810622
ATG4A	47	2649336	45	2489715	1	1
ATG4B	72	2649311	54	2489706	0.213489	0.945172
ATG4C	65	2649318	59	2489701	0.857925	1
ATG4D;MIR1238	37	2649346	33	2489727	0.904956	1
ATG5	237	2649146	212	2489548	0.603917	1
ATG7	231	2649152	203	2489557	0.501517	1
ATG9A	52	2649331	50	2489710	0.921397	1
ATG9B	126	2649257	158	2489602	0.0174137	0.318697
ATHL1	73	2649310	71	2489689	0.867753	1
ATIC	68	2649315	84	2489676	0.104359	0.777316
ATL1	586	2648797	551	2489209	1	1
ATL2	27	2649356	21	2489739	0.565063	1
ATL3	224	2649159	226	2489534	0.450999	1
ATM	254	2649129	296	2489464	0.0118331	0.248281
ATMIN	5	2649378	17	2489743	0.00901931	0.20651
ATN1	331	2649052	332	2489428	0.414561	1
ATOH1	16	2649367	16	2489744	0.861985	1
ATOH8	16	2649367	15	2489745	1	1
ATOX1	23	2649360	22	2489738	1	1
ATP10A;MIR4715	1494	2647889	1401	2488359	0.95551	1
ATP10B	76	2649307	68	2489692	0.802766	1
ATP10D	779	2648604	758	2489002	0.506962	1
ATP11A	252	2649131	216	2489544	0.331595	1
ATP11B	269	2649114	238	2489522	0.505364	1
ATP11C	290	2649093	272	2489488	1	1
ATP12A	39	2649344	36	2489724	1	1
ATP13A1	26	2649357	28	2489732	0.683577	1
ATP13A2	46	2649337	37	2489723	0.511127	1
ATP13A3	23	2649360	18	2489742	0.640171	1
ATP13A4	27	2649356	35	2489725	0.252631	0.956772
ATP13A5	50	2649333	55	2489705	0.435997	1
ATP1A1	148	2649235	127	2489633	0.469392	1
ATP1A1OS	76	2649307	82	2489678	0.426156	1
ATP1A2	1	2649382	1	2489759	1	1
ATP1A3	24	2649359	29	2489731	0.410347	1
ATP1A4	1	2649382	1	2489759	1	1
ATP1B1	169	2649214	151	2489609	0.655095	1
ATP1B2	11	2649372	11	2489749	1	1
ATP1B3	117	2649266	73	2489687	0.00576344	0.153766
ATP1B4	2	2649381	3	2489757	0.678415	1
ATP2A1	87	2649296	99	2489661	0.212291	0.945172
ATP2A2	13	2649370	7	2489753	0.2678	0.974171
ATP2A3	68	2649315	69	2489691	0.66983	1
ATP2B1	15	2649368	23	2489737	0.146595	0.846175
ATP2B2;MIR885	45	2649338	57	2489703	0.138214	0.831849
ATP2B3	25	2649358	21	2489739	0.768866	1
ATP2B4;SNORA77;LINC00260	342	2649041	271	2489489	0.0392173	0.511382
ATP2C1	707	2648676	737	2489023	0.0513097	0.58309
ATP2C2	17	2649366	21	2489739	0.421289	1
ATP4A	38	2649345	30	2489730	0.544471	1
ATP5A1	294	2649089	275	2489485	0.966562	1
ATP5B;SNORD59B;SNORD59A	8	2649375	3	2489757	0.229047	0.945172
ATP5C1	8	2649375	1	2489759	0.0398772	0.511382
ATP5D	6	2649377	3	2489757	0.509709	1
ATP5F1	10	2649373	4	2489756	0.182509	0.903783
ATP5G1	141	2649242	121	2489639	0.496646	1
ATP5G2	317	2649066	258	2489502	0.0872445	0.722902
ATP5G3	52	2649331	28	2489732	0.0184143	0.328469
ATP5H	3	2649380	3	2489757	1	1
ATP5I	80	2649303	36	2489724	0.00017862	0.00866002
ATP5J	83	2649300	16	2489744	2.37142e-11	3.9671e-09
ATP5J2-PTCD1;PTCD1;ATP5J2	92	2649291	52	2489708	0.00339723	0.100132
ATP5O	9	2649374	6	2489754	0.609883	1
ATP5S	129	2649254	103	2489657	0.237048	0.946233
ATP5SL	9	2649374	11	2489749	0.656684	1
ATP6AP1	21	2649362	33	2489727	0.0760474	0.684168
ATP6AP1L	4	2649379	3	2489757	1	1
ATP6AP2	2	2649381	5	2489755	0.275223	0.974171
ATP6V0A1;MIR5010	145	2649238	105	2489655	0.0429005	0.531788
ATP6V0A2	114	2649269	96	2489664	0.447982	1
ATP6V0A4	39	2649344	36	2489724	1	1
ATP6V0B	14	2649369	14	2489746	1	1
ATP6V0C	5	2649378	4	2489756	1	1
ATP6V0CP3	2	2649381	2	2489758	1	1
ATP6V0D1	1	2649382	8	2489752	0.0181232	0.325149
ATP6V0D2	39	2649344	40	2489720	0.736263	1
ATP6V0E1;SNORA74B	78	2649305	69	2489691	0.741767	1
ATP6V0E2	21	2649362	22	2489738	0.761744	1
ATP6V0E2-AS1	42	2649341	53	2489707	0.181769	0.903783
ATP6V1A	31	2649352	44	2489716	0.0833533	0.710007
ATP6V1B1	82	2649301	60	2489700	0.153495	0.862795
ATP6V1B2	0	2649383	5	2489755	0.026689	0.407916
ATP6V1C1	18	2649365	29	2489731	0.079739	0.693641
ATP6V1C2	225	2649158	225	2489535	0.509564	1
ATP6V1D	4	2649379	10	2489750	0.109388	0.78222
ATP6V1E1	6	2649377	10	2489750	0.320726	1
ATP6V1F	1	2649382	13	2489747	0.000717479	0.0281073
ATP6V1G1	2	2649381	4	2489756	0.439723	1
ATP6V1G3	4	2649379	4	2489756	1	1
ATP6V1H	53	2649330	59	2489701	0.395479	1
ATP7A	311	2649072	284	2489476	0.742887	1
ATP7B	21	2649362	21	2489739	0.878181	1
ATP8A1	1720	2647663	1571	2488189	0.422275	1
ATP8A2	1456	2647927	1367	2488393	0.984974	1
ATP8B1	657	2648726	556	2489204	0.0703092	0.6634
ATP8B2	117	2649266	115	2489645	0.742976	1
ATP8B3	113	2649270	99	2489661	0.63092	1
ATP8B4	579	2648804	551	2489209	0.835013	1
ATP8B5P	601	2648782	550	2489210	0.658305	1
ATP9A	398	2648985	360	2489400	0.611008	1
ATP9B	1244	2648139	1250	2488510	0.0962714	0.756472
ATPAF1	47	2649336	35	2489725	0.321004	1
ATPAF2	30	2649353	3	2489757	1.9017e-06	0.00014987
ATPBD4-AS1	272	2649111	231	2489529	0.264903	0.974171
ATPBD4;MIR3942	1110	2648273	739	2489021	2.42556e-13	5.11821e-11
ATPIF1	52	2649331	44	2489716	0.683164	1
ATR	10	2649373	4	2489756	0.182509	0.903783
ATRAID	525	2648858	513	2489247	0.534638	1
ATRIP;TREX1	74	2649309	64	2489696	0.670491	1
ATRN	205	2649178	213	2489547	0.304669	1
ATRNL1	30	2649353	32	2489728	0.703402	1
ATRX	246	2649137	290	2489470	0.00946073	0.213978
ATXN1	1276	2648107	1142	2488618	0.237855	0.948204
ATXN10;MIR4762	59	2649324	79	2489681	0.0409482	0.519699
ATXN1L	29	2649354	23	2489737	0.580844	1
ATXN2	636	2648747	271	2489489	6.55119e-30	4.34461e-27
ATXN2L	98	2649285	56	2489704	0.00278158	0.0839856
ATXN3	111	2649272	115	2489645	0.465097	1
ATXN7	505	2648878	405	2489355	0.0184788	0.328779
ATXN7L1	565	2648818	555	2489205	0.47305	1
ATXN7L2	125	2649258	134	2489626	0.291371	0.99034
ATXN7L3	21	2649362	13	2489747	0.303259	1
ATXN7L3B	49	2649334	43	2489717	0.755544	1
ATXN8OS	2	2649381	2	2489758	1	1
AUH	99	2649284	90	2489670	0.82761	1
AUNIP	110	2649273	97	2489663	0.676761	1
AUP1	47	2649336	36	2489724	0.380798	1
AURKA	8	2649375	4	2489756	0.390488	1
AURKAIP1	9	2649374	6	2489754	0.609883	1
AURKB	6	2649377	8	2489752	0.598211	1
AURKC	3	2649380	3	2489757	1	1
AUTS2	2961	2646422	2813	2486947	0.683	1
AVEN	45	2649338	44	2489716	0.91564	1
AVIL	3	2649380	4	2489756	0.718884	1
AVL9	338	2649045	323	2489437	0.845759	1
AVP	0	2649383	1	2489759	0.48447	1
AVPI1	77	2649306	68	2489692	0.740002	1
AVPR1A	2	2649381	0	2489760	0.500482	1
AVPR1B	2	2649381	2	2489758	1	1
AVPR2	1	2649382	3	2489757	0.360208	1
AWAT1	1	2649382	1	2489759	1	1
AWAT2	2	2649381	2	2489758	1	1
AXDND1	122	2649261	111	2489649	0.844189	1
AXIN1	305	2649078	313	2489447	0.277403	0.977251
AXIN2	37	2649346	37	2489723	0.816804	1
AXL	192	2649191	191	2489569	0.609242	1
AZGP1	1	2649382	1	2489759	1	1
AZGP1P1	0	2649383	1	2489759	0.48447	1
AZI1	24	2649359	22	2489738	1	1
AZI2	91	2649292	86	2489674	1	1
AZIN1	64	2649319	36	2489724	0.0159155	0.299224
AZU1	3	2649380	0	2489760	0.250723	0.956279
B2M	65	2649318	69	2489691	0.490498	1
B3GALNT1	2	2649381	1	2489759	1	1
B3GALNT2	82	2649301	69	2489691	0.515666	1
B3GALT1	11	2649372	13	2489747	0.684178	1
B3GALT4	15	2649368	10	2489750	0.42997	1
B3GALT6	96	2649287	93	2489667	0.884328	1
B3GALTL	236	2649147	197	2489563	0.229419	0.945172
B3GAT1	8	2649375	5	2489755	0.583473	1
B3GAT2	9	2649374	11	2489749	0.656684	1
B3GAT3	190	2649193	117	2489643	0.000308351	0.0138304
B3GNT1	155	2649228	156	2489604	0.570615	1
B3GNT2;MIR5192	49	2649334	41	2489719	0.599601	1
B3GNT3	23	2649360	20	2489740	0.879155	1
B3GNT4	27	2649356	20	2489740	0.467086	1
B3GNT6	0	2649383	1	2489759	0.48447	1
B3GNT7	14	2649369	12	2489748	0.846951	1
B3GNT8	6	2649377	8	2489752	0.598211	1
B3GNT9	0	2649383	2	2489758	0.234711	0.945172
B3GNTL1	276	2649107	218	2489542	0.0585873	0.619537
B4GALNT1	57	2649326	49	2489711	0.697828	1
B4GALNT2	582	2648801	526	2489234	0.527928	1
B4GALNT3	198	2649185	191	2489569	0.800009	1
B4GALNT4	21	2649362	30	2489730	0.161247	0.873695
B4GALT1	300	2649083	310	2489450	0.25665	0.960059
B4GALT2	172	2649211	176	2489584	0.452798	1
B4GALT3	36	2649347	35	2489725	0.905977	1
B4GALT4	65	2649318	63	2489697	0.860235	1
B4GALT5	752	2648631	614	2489146	0.0100907	0.223326
B4GALT6	700	2648683	678	2489082	0.589834	1
B4GALT7	48	2649335	41	2489719	0.672742	1
B9D1;MIR1180	313	2649070	268	2489492	0.280469	0.983019
B9D2	36	2649347	30	2489730	0.712108	1
BAALC;MIR3151	14	2649369	20	2489740	0.235129	0.945172
BAAT	34	2649349	38	2489722	0.481196	1
BABAM1	78	2649305	69	2489691	0.741767	1
BACE1	35	2649348	50	2489710	0.0646378	0.644226
BACH1	136	2649247	96	2489664	0.0353437	0.481157
BACH2	85	2649298	87	2489673	0.593887	1
BAD	188	2649195	183	2489577	0.755406	1
BAG1	128	2649255	126	2489634	0.75368	1
BAG2	360	2649023	358	2489402	0.455346	1
BAG3	71	2649312	64	2489696	0.863373	1
BAG4	188	2649195	164	2489596	0.488768	1
BAG5	60	2649323	54	2489706	0.851653	1
BAG6	28	2649355	17	2489743	0.179683	0.903783
BAGE2;BAGE5;BAGE4;BAGE3;BAGE	1	2649382	4	2489756	0.205104	0.938535
BAHCC1	673	2648710	711	2489049	0.0313807	0.44962
BAHD1	37	2649346	39	2489721	0.647286	1
BAI1	87	2649296	89	2489671	0.597954	1
BAI2;MIR4254	41	2649342	48	2489712	0.340016	1
BAI3	421	2648962	348	2489412	0.077148	0.686134
BAIAP2	489	2648894	505	2489255	0.144288	0.843606
BAIAP2-AS1	14	2649369	20	2489740	0.235129	0.945172
BAIAP2L1	90	2649293	81	2489679	0.8186	1
BAIAP2L2	61	2649322	56	2489704	0.926495	1
BAIAP3	10	2649373	22	2489738	0.0321438	0.454656
BAK1	68	2649315	67	2489693	0.796713	1
BAMBI	69	2649314	59	2489701	0.658542	1
BANCR	0	2649383	1	2489759	0.48447	1
BANF1	11	2649372	6	2489754	0.336304	1
BANF2	152	2649231	150	2489610	0.68718	1
BANK1	55	2649328	52	2489708	1	1
BANP	52	2649331	32	2489728	0.0634208	0.637464
BAP1	20	2649363	27	2489733	0.244096	0.95524
BARD1	8	2649375	13	2489747	0.275964	0.974401
BARHL2	0	2649383	2	2489758	0.234711	0.945172
BARX1	20	2649363	9	2489751	0.0650321	0.644226
BARX2	7	2649376	6	2489754	1	1
BASP1	183	2649200	98	2489662	5.09817e-06	0.000359954
BATF	58	2649325	42	2489718	0.229776	0.945172
BATF2	48	2649335	42	2489718	0.752816	1
BATF3	22	2649361	13	2489747	0.23615	0.946233
BAX	125	2649258	109	2489651	0.600969	1
BAZ1A	235	2649148	213	2489547	0.705633	1
BAZ1B	471	2648912	584	2489176	7.70669e-06	0.000518498
BAZ2A	204	2649179	208	2489552	0.430355	1
BAZ2B	2215	2647168	1952	2487808	0.0391823	0.511298
BBC3;MIR3191	428	2648955	359	2489401	0.116567	0.786813
BBIP1	98	2649285	116	2489644	0.10058	0.764359
BBOX1	8	2649375	5	2489755	0.583473	1
BBS1	53	2649330	49	2489711	1	1
BBS10	26	2649357	39	2489721	0.0638283	0.639755
BBS12	25	2649358	30	2489730	0.418824	1
BBS2	123	2649260	102	2489658	0.385929	1
BBS4	377	2649006	356	2489404	0.970524	1
BBS5	69	2649314	49	2489711	0.141014	0.838852
BBS7	89	2649294	86	2489674	0.879922	1
BBS9	343	2649040	350	2489410	0.287295	0.99034
BBX	525	2648858	462	2489298	0.308237	1
BCAM	26	2649357	23	2489737	0.886888	1
BCAN	21	2649362	21	2489739	0.878181	1
BCAP29	62	2649321	73	2489687	0.197343	0.936963
BCAP31	44	2649339	36	2489724	0.576865	1
BCAR1	197	2649186	164	2489596	0.268808	0.974171
BCAR3	1009	2648374	958	2488802	0.821533	1
BCAR4	30	2649353	32	2489728	0.703402	1
BCAS1;MIR4756	2	2649381	9	2489751	0.0336261	0.464585
BCAS2	5	2649378	0	2489760	0.0631031	0.636827
BCAS3	894	2648489	787	2488973	0.187519	0.917536
BCAS4	161	2649222	133	2489627	0.293577	0.993697
BCAT1	1992	2647391	1868	2487892	0.948629	1
BCAT2	161	2649222	163	2489597	0.505371	1
BCCIP	3	2649380	1	2489759	0.625723	1
BCDIN3D	93	2649290	81	2489679	0.649349	1
BCDIN3D-AS1	98	2649285	91	2489669	0.942134	1
BCHE	350	2649033	323	2489437	0.817134	1
BCKDHA	42	2649341	25	2489735	0.0862959	0.717581
BCKDHB	164	2649219	183	2489577	0.119225	0.793993
BCKDK	17	2649366	25	2489735	0.166302	0.88451
BCL10	45	2649338	45	2489715	0.833123	1
BCL11A	590	2648793	521	2489239	0.307478	1
BCL11B	214	2649169	236	2489524	0.0986746	0.760116
BCL2	173	2649210	140	2489620	0.193663	0.929588
BCL2A1	1	2649382	1	2489759	1	1
BCL2L1	116	2649267	102	2489658	0.635854	1
BCL2L10	0	2649383	1	2489759	0.48447	1
BCL2L11	32	2649351	40	2489720	0.239974	0.951342
BCL2L12	87	2649296	81	2489679	1	1
BCL2L13	434	2648949	364	2489396	0.111046	0.78222
BCL2L14	50	2649333	39	2489721	0.397978	1
BCL2L2;BCL2L2-PABPN1;PABPN1	251	2649132	238	2489522	0.927954	1
BCL3	197	2649186	173	2489587	0.532719	1
BCL6	157	2649226	176	2489584	0.111925	0.78222
BCL6B	62	2649321	44	2489716	0.173582	0.89325
BCL7A	194	2649189	197	2489563	0.448307	1
BCL7B	96	2649287	83	2489677	0.601125	1
BCL7C	47	2649336	55	2489705	0.277329	0.977178
BCL9	557	2648826	570	2489190	0.152673	0.861075
BCL9L	13	2649370	9	2489751	0.52791	1
BCLAF1	7	2649376	8	2489752	0.798883	1
BCMO1	102	2649281	111	2489649	0.303948	1
BCO2	4	2649379	3	2489757	1	1
BCOR	1558	2647825	1489	2488271	0.650378	1
BCORL1	36	2649347	34	2489726	1	1
BCORP1	1	2649382	0	2489760	1	1
BCR;FBXW4P1	494	2648889	437	2489323	0.358754	1
BCRP2	35	2649348	36	2489724	0.72305	1
BCRP3	8	2649375	20	2489740	0.0215787	0.365111
BCS1L	59	2649324	42	2489718	0.195404	0.931386
BCYRN1;ZMYM3;INGX;CXCR3;CXorf49;CXorf49B	1021	2648362	910	2488850	0.245606	0.956279
BDH1	395	2648988	354	2489406	0.534314	1
BDH2	51	2649332	37	2489723	0.242064	0.953924
BDKRB1	1	2649382	1	2489759	1	1
BDKRB2	2	2649381	0	2489760	0.500482	1
BDNF	125	2649258	133	2489627	0.319823	1
BDNF-AS	645	2648738	658	2489102	0.141802	0.839499
BDP1	102	2649281	71	2489689	0.0569971	0.612134
BEAN1	47	2649336	43	2489717	0.916402	1
BECN1	22	2649361	16	2489744	0.517007	1
BEGAIN	45	2649338	50	2489710	0.472619	1
BEND2	8	2649375	7	2489753	1	1
BEND3	136	2649247	119	2489641	0.573591	1
BEND4	102	2649281	98	2489662	0.887686	1
BEND6	200	2649183	184	2489576	0.838397	1
BEND7	44	2649339	60	2489700	0.062556	0.636827
BEST1	29	2649354	22	2489738	0.485591	1
BEST2	39	2649344	32	2489728	0.63527	1
BEST3	11	2649372	10	2489750	1	1
BEST4	133	2649250	101	2489659	0.116347	0.786191
BET1	3	2649380	1	2489759	0.625723	1
BET1L	45	2649338	59	2489701	0.0958211	0.755222
BET3L	12	2649371	19	2489741	0.20777	0.93985
BEX2	1	2649382	1	2489759	1	1
BEX4	13	2649370	11	2489749	0.840675	1
BEX5	12	2649371	11	2489749	1	1
BFAR	560	2648823	505	2489255	0.51968	1
BFSP1	318	2649065	324	2489436	0.323542	1
BFSP2	260	2649123	247	2489513	0.9292	1
BGN	3	2649380	4	2489756	0.718884	1
BHLHB9	11	2649372	4	2489756	0.12112	0.79973
BHLHE22	67	2649316	70	2489690	0.550513	1
BHLHE40	134	2649249	101	2489659	0.102618	0.773071
BHLHE41	17	2649366	24	2489736	0.213616	0.945172
BHMT	78	2649305	94	2489666	0.109319	0.78222
BHMT2	12	2649371	6	2489754	0.241975	0.953924
BICC1;FAM133CP	177	2649206	147	2489613	0.290914	0.99034
BICD1	1721	2647662	1573	2488187	0.432646	1
BICD2	118	2649265	90	2489670	0.145198	0.846175
BID;MIR3198-1	70	2649313	48	2489712	0.0975675	0.757412
BIK	58	2649325	45	2489715	0.375153	1
BIN1	81	2649302	74	2489686	0.872668	1
BIN2	316	2649067	281	2489479	0.512493	1
BIN3;FLJ14107	17	2649366	13	2489747	0.590118	1
BIRC2	74	2649309	53	2489707	0.132291	0.818344
BIRC3	14	2649369	9	2489751	0.410115	1
BIRC5	3	2649380	2	2489758	1	1
BIRC6;MIR558	417	2648966	631	2489129	2.8026e-14	6.34652e-12
BIVM;BIVM-ERCC5;ERCC5	224	2649159	246	2489514	0.0965786	0.756744
BLCAP	63	2649320	63	2489697	0.789296	1
BLK	10	2649373	5	2489755	0.305287	1
BLM	78	2649305	77	2489683	0.809598	1
BLMH	188	2649195	158	2489602	0.3072	1
BLNK	26	2649357	26	2489734	0.88996	1
BLOC1S1;BLOC1S1-RDH5;RDH5	90	2649293	89	2489671	0.76505	1
BLOC1S2	76	2649307	76	2489684	0.745652	1
BLOC1S3	65	2649318	66	2489694	0.663205	1
BLOC1S4	92	2649291	85	2489675	0.940129	1
BLOC1S6	61	2649322	56	2489704	0.926495	1
BLVRA	144	2649239	139	2489621	0.858439	1
BLVRB	143	2649240	105	2489655	0.0566773	0.610465
BLZF1	74	2649309	69	2489691	1	1
BMF	418	2648965	433	2489327	0.159684	0.871316
BMP1	59	2649324	63	2489697	0.526267	1
BMP15	0	2649383	1	2489759	0.48447	1
BMP2	139	2649244	150	2489610	0.263439	0.971753
BMP2K	230	2649153	177	2489583	0.0472577	0.5617
BMP3	7	2649376	7	2489753	1	1
BMP4	122	2649261	109	2489651	0.742151	1
BMP5	93	2649290	103	2489657	0.253767	0.956772
BMP6	5	2649378	2	2489758	0.454706	1
BMP7	9	2649374	5	2489755	0.427125	1
BMP8A	4	2649379	0	2489760	0.125724	0.801102
BMP8B;OXCT2	10	2649373	9	2489751	1	1
BMPER	45	2649338	61	2489699	0.0649744	0.644226
BMPR1A	1367	2648016	1147	2488613	0.00488033	0.134455
BMPR1B	485	2648898	417	2489343	0.193813	0.929588
BMPR2	751	2648632	616	2489144	0.0127577	0.261766
BMS1	6	2649377	5	2489755	1	1
BMS1P4	160	2649223	133	2489627	0.320403	1
BMS1P5;BMS1P1	5	2649378	8	2489752	0.412099	1
BMX	216	2649167	198	2489562	0.806004	1
BNC1	67	2649316	56	2489704	0.529096	1
BNC2	879	2648504	782	2488978	0.269268	0.974171
BNIP1	1	2649382	1	2489759	1	1
BNIP2	63	2649320	50	2489710	0.397653	1
BNIP3	40	2649343	43	2489717	0.583563	1
BNIP3L	54	2649329	59	2489701	0.45206	1
BNIPL	74	2649309	55	2489705	0.217333	0.945172
BOC	157	2649226	152	2489608	0.819989	1
BOD1	44	2649339	34	2489726	0.428569	1
BOD1L1	36	2649347	32	2489728	0.903564	1
BOD1L2	1	2649382	0	2489760	1	1
BOK	61	2649322	45	2489715	0.243649	0.95524
BOK-AS1	47	2649336	52	2489708	0.423187	1
BOLA1	13	2649370	16	2489744	0.578121	1
BOLA3	64	2649319	66	2489694	0.599936	1
BOLA3-AS1	110	2649273	86	2489674	0.224325	0.945172
BOLL	27	2649356	24	2489736	0.88917	1
BOP1	7	2649376	1	2489759	0.071368	0.665157
BORA	6	2649377	9	2489751	0.44343	1
BPGM	28	2649355	29	2489731	0.791336	1
BPHL	125	2649258	148	2489612	0.0604278	0.629309
BPI	7	2649376	1	2489759	0.071368	0.665157
BPIFA1	0	2649383	1	2489759	0.48447	1
BPIFA2	4	2649379	3	2489757	1	1
BPIFA4P	1	2649382	0	2489760	1	1
BPIFB1	1	2649382	5	2489755	0.114257	0.78222
BPIFB2	3	2649380	2	2489758	1	1
BPIFB3	0	2649383	2	2489758	0.234711	0.945172
BPIFB4	16	2649367	18	2489742	0.611748	1
BPIFB6	0	2649383	1	2489759	0.48447	1
BPIFC	5	2649378	3	2489757	0.727616	1
BPTF	166	2649217	102	2489658	0.000746381	0.0290556
BRAF	133	2649250	117	2489643	0.613236	1
BRAP	70	2649313	50	2489710	0.144521	0.844337
BRAT1	52	2649331	50	2489710	0.921397	1
BRCA1	90	2649293	90	2489670	0.709471	1
BRCA2	12	2649371	6	2489754	0.241975	0.953924
BRCC3	169	2649214	163	2489597	0.826302	1
BRD1;LOC90834	55	2649328	28	2489732	0.00811782	0.191781
BRD2	560	2648823	551	2489209	0.453024	1
BRD3	192	2649191	185	2489575	0.836748	1
BRD4	1	2649382	2	2489758	0.613725	1
BRD7	30	2649353	62	2489698	0.000337816	0.0149355
BRD8	18	2649365	14	2489746	0.72418	1
BRD9	212	2649171	135	2489625	0.000381598	0.0165558
BRDT	7	2649376	8	2489752	0.798883	1
BRE;MIR4263	451	2648932	532	2489228	0.000392165	0.0168958
BRF1	8	2649375	4	2489756	0.390488	1
BRF2	2	2649381	2	2489758	1	1
BRI3	99	2649284	89	2489671	0.770919	1
BRI3BP	130	2649253	129	2489631	0.664036	1
BRICD5	3	2649380	5	2489755	0.495738	1
BRIP1	311	2649072	564	2489196	1.79252e-21	7.23594e-19
BRIX1	11	2649372	6	2489754	0.336304	1
BRK1	49	2649334	33	2489727	0.151247	0.856254
BRMS1	44	2649339	19	2489741	0.00362021	0.105201
BRMS1L	49	2649334	63	2489697	0.108029	0.78222
BROX	49	2649334	71	2489689	0.0220652	0.366713
BRPF1	18	2649365	18	2489742	0.869161	1
BRPF3	468	2648915	446	2489314	0.842637	1
BRSK1	72	2649311	71	2489689	0.802111	1
BRSK2	66	2649317	59	2489701	0.789158	1
BRWD1	131	2649252	120	2489640	0.849986	1
BRWD1-AS1	5	2649378	6	2489754	0.768527	1
BRWD1-IT2	57	2649326	53	2489707	1	1
BRWD3	414	2648969	355	2489405	0.206858	0.939487
BSCL2;HNRNPUL2-BSCL2;HNRNPUL2	148	2649235	143	2489617	0.814836	1
BSDC1	29	2649354	26	2489734	0.893371	1
BSG	300	2649083	296	2489464	0.566227	1
BSN	73	2649310	81	2489679	0.333387	1
BSN-AS2	39	2649344	26	2489734	0.214315	0.945172
BSPH1	286	2649097	264	2489496	0.864519	1
BSPRY	4	2649379	7	2489753	0.375062	1
BST1	88	2649295	79	2489681	0.816445	1
BST2	236	2649147	208	2489552	0.506568	1
BTAF1	23	2649360	10	2489750	0.0537172	0.598365
BTBD1	205	2649178	205	2489555	0.553296	1
BTBD10	535	2648848	460	2489300	0.162948	0.878812
BTBD11	127	2649256	133	2489627	0.385799	1
BTBD16	10	2649373	7	2489753	0.631912	1
BTBD17	3	2649380	3	2489757	1	1
BTBD19	80	2649303	66	2489694	0.45674	1
BTBD2	113	2649270	116	2489644	0.509286	1
BTBD3	76	2649307	91	2489669	0.121989	0.801102
BTBD7	150	2649233	120	2489640	0.201059	0.938527
BTBD8	34	2649349	23	2489737	0.235262	0.945172
BTBD9	378	2649005	411	2489349	0.0422822	0.528264
BTC	9	2649374	2	2489758	0.0668294	0.646944
BTD	101	2649282	87	2489673	0.560285	1
BTF3	16	2649367	10	2489750	0.333024	1
BTF3L4	192	2649191	147	2489613	0.0646131	0.644226
BTG2	89	2649294	84	2489676	1	1
BTG3	116	2649267	110	2489650	0.947063	1
BTG4	13	2649370	10	2489750	0.681043	1
BTK	227	2649156	217	2489543	0.88675	1
BTLA	1709	2647674	1665	2488095	0.301237	1
BTN1A1	3	2649380	1	2489759	0.625723	1
BTN2A1	39	2649344	36	2489724	1	1
BTN2A2	36	2649347	32	2489728	0.903564	1
BTN2A3P	23	2649360	29	2489731	0.332121	1
BTN3A1	79	2649304	68	2489692	0.621086	1
BTN3A2	130	2649253	127	2489633	0.755521	1
BTN3A3	61	2649322	60	2489700	0.855777	1
BTNL2	1	2649382	3	2489757	0.360208	1
BTNL3	1	2649382	4	2489756	0.205104	0.938535
BTNL8	24	2649359	25	2489735	0.775783	1
BTNL9	27	2649356	20	2489740	0.467086	1
BTRC	466	2648917	455	2489305	0.575197	1
BUB1	11	2649372	11	2489749	1	1
BUB1B;PAK6	207	2649176	197	2489563	0.920731	1
BUB3	3	2649380	4	2489756	0.718884	1
BUD13	8	2649375	5	2489755	0.583473	1
BUD31	13	2649370	15	2489745	0.706126	1
BVES	21	2649362	16	2489744	0.622473	1
BVES-AS1	6	2649377	8	2489752	0.598211	1
BYSL	6	2649377	10	2489750	0.320726	1
BZRAP1	31	2649352	39	2489721	0.23372	0.945172
BZRAP1-AS1	76	2649307	71	2489689	1	1
BZW1	20	2649363	9	2489751	0.0650321	0.644226
BZW2	145	2649238	81	2489679	0.000141394	0.00717364
C10orf107	149	2649234	148	2489612	0.642714	1
C10orf11	6	2649377	10	2489750	0.320726	1
C10orf111	2	2649381	8	2489752	0.0583745	0.619183
C10orf114;MIR1915	74	2649309	67	2489693	0.866334	1
C10orf116;AGAP11	225	2649158	197	2489563	0.495378	1
C10orf118;MIR2110	81	2649302	81	2489679	0.695208	1
C10orf12	1	2649382	0	2489760	1	1
C10orf129	40	2649343	52	2489708	0.14383	0.841882
C10orf137	48	2649335	57	2489703	0.242365	0.954299
C10orf2	51	2649332	47	2489713	1	1
C10orf25	86	2649297	73	2489687	0.526927	1
C10orf32;C10orf32-AS3MT;AS3MT	633	2648750	591	2489169	0.931629	1
C10orf35	18	2649365	29	2489731	0.079739	0.693641
C10orf40	0	2649383	3	2489757	0.11371	0.78222
C10orf47	114	2649269	95	2489665	0.406627	1
C10orf53	6	2649377	6	2489754	1	1
C10orf55	63	2649320	54	2489706	0.644546	1
C10orf57	48	2649335	52	2489708	0.48554	1
C10orf67	8	2649375	12	2489748	0.372875	1
C10orf76	289	2649094	169	2489591	6.63253e-07	5.78802e-05
C10orf82	0	2649383	2	2489758	0.234711	0.945172
C10orf88	16	2649367	22	2489738	0.259646	0.965709
C10orf90	2	2649381	3	2489757	0.678415	1
C10orf91	154	2649229	167	2489593	0.219179	0.945172
C10orf99	166	2649217	197	2489563	0.0273948	0.414583
C11orf1	101	2649282	83	2489677	0.376859	1
C11orf10;MIR611	4	2649379	1	2489759	0.376205	1
C11orf16	18	2649365	16	2489744	1	1
C11orf20	125	2649258	141	2489619	0.141197	0.838852
C11orf24	106	2649277	91	2489669	0.568632	1
C11orf30	1220	2648163	730	2489030	1.33177e-22	5.75109e-20
C11orf34	0	2649383	1	2489759	0.48447	1
C11orf35	65	2649318	72	2489688	0.348038	1
C11orf48	219	2649164	210	2489550	0.846886	1
C11orf49	1435	2647948	1350	2488410	0.984871	1
C11orf53	1	2649382	2	2489758	0.613725	1
C11orf54	80	2649303	74	2489686	0.935914	1
C11orf57	17	2649366	25	2489735	0.166302	0.88451
C11orf58	89	2649294	71	2489689	0.305297	1
C11orf63	57	2649326	43	2489717	0.317114	1
C11orf65	106	2649277	93	2489667	0.670583	1
C11orf68	71	2649312	78	2489682	0.367515	1
C11orf70	153	2649230	152	2489608	0.646932	1
C11orf71	47	2649336	48	2489712	0.758313	1
C11orf73	320	2649063	266	2489494	0.147956	0.846175
C11orf74	9	2649374	8	2489752	1	1
C11orf75	39	2649344	34	2489726	0.815141	1
C11orf80;RCE1	391	2648992	417	2489343	0.0727045	0.671327
C11orf82	368	2649015	317	2489443	0.267602	0.974171
C11orf83	115	2649268	108	2489652	1	1
C11orf84	51	2649332	47	2489713	1	1
C11orf85	8	2649375	5	2489755	0.583473	1
C11orf86	2	2649381	1	2489759	1	1
C11orf88	16	2649367	17	2489743	0.73165	1
C11orf9	27	2649356	38	2489722	0.108558	0.78222
C11orf91	11	2649372	8	2489752	0.650653	1
C11orf93	1	2649382	1	2489759	1	1
C11orf95	52	2649331	55	2489705	0.562664	1
C11orf96	1	2649382	4	2489756	0.205104	0.938535
C12orf10	57	2649326	55	2489705	0.924818	1
C12orf23	104	2649279	113	2489647	0.308365	1
C12orf29	52	2649331	49	2489711	1	1
C12orf39	20	2649363	21	2489739	0.756488	1
C12orf4	62	2649321	54	2489706	0.710858	1
C12orf40	174	2649209	166	2489594	0.913624	1
C12orf42	5	2649378	6	2489754	0.768527	1
C12orf43	56	2649327	62	2489698	0.407444	1
C12orf44	22	2649361	24	2489736	0.659587	1
C12orf45	2	2649381	1	2489759	1	1
C12orf49	63	2649320	57	2489703	0.855499	1
C12orf5	294	2649089	284	2489476	0.770837	1
C12orf50	22	2649361	28	2489732	0.32287	1
C12orf52	61	2649322	57	2489703	1	1
C12orf54	5	2649378	5	2489755	1	1
C12orf56	49	2649334	65	2489695	0.07482	0.680163
C12orf57	98	2649285	92	2489668	1	1
C12orf60	58	2649325	65	2489695	0.367106	1
C12orf61	167	2649216	157	2489603	1	1
C12orf65	423	2648960	239	2489521	1.88436e-10	2.89178e-08
C12orf66	72	2649311	75	2489685	0.563876	1
C12orf68	33	2649350	28	2489732	0.703066	1
C12orf70	21	2649362	25	2489735	0.462605	1
C12orf71	1	2649382	2	2489758	0.613725	1
C12orf73	124	2649259	119	2489641	0.897931	1
C12orf74	20	2649363	15	2489745	0.612646	1
C12orf75	435	2648948	400	2489360	0.755473	1
C12orf76	496	2648887	493	2489267	0.390341	1
C12orf77	0	2649383	2	2489758	0.234711	0.945172
C13orf35	9	2649374	13	2489747	0.39504	1
C13orf45	4	2649379	2	2489758	0.688403	1
C14orf1	23	2649360	19	2489741	0.758251	1
C14orf101	74	2649309	61	2489699	0.491123	1
C14orf105	3	2649380	4	2489756	0.718884	1
C14orf119	52	2649331	44	2489716	0.683164	1
C14orf132	19	2649364	18	2489742	1	1
C14orf142	54	2649329	45	2489715	0.615373	1
C14orf159;SNORA11B	285	2649098	255	2489505	0.57593	1
C14orf162;CCDC177	6	2649377	8	2489752	0.598211	1
C14orf166	10	2649373	4	2489756	0.182509	0.903783
C14orf166B	24	2649359	19	2489741	0.64818	1
C14orf177	1	2649382	1	2489759	1	1
C14orf178	99	2649284	106	2489654	0.364128	1
C14orf182	161	2649222	152	2489608	1	1
C14orf183	6	2649377	7	2489753	0.785268	1
C14orf2	20	2649363	6	2489754	0.0102223	0.224106
C14orf23	19	2649364	12	2489748	0.288237	0.99034
C14orf28	46	2649337	50	2489710	0.477186	1
C14orf37	70	2649313	84	2489676	0.146538	0.846175
C14orf39	26	2649357	32	2489728	0.358033	1
C14orf64	1	2649382	1	2489759	1	1
C14orf79	8	2649375	8	2489752	1	1
C14orf80	17	2649366	13	2489747	0.590118	1
C14orf93	526	2648857	487	2489273	0.825857	1
C15orf23	62	2649321	66	2489694	0.481132	1
C15orf26	3	2649380	3	2489757	1	1
C15orf27	169	2649214	156	2489604	0.911643	1
C15orf32	148	2649235	144	2489616	0.77008	1
C15orf37	67	2649316	56	2489704	0.529096	1
C15orf38-AP3S2;AP3S2;MIR5094;C15orf38	400	2648983	343	2489417	0.225749	0.945172
C15orf39	166	2649217	164	2489596	0.65981	1
C15orf40	156	2649227	150	2489610	0.863846	1
C15orf41	207	2649176	165	2489595	0.119691	0.794027
C15orf43	6	2649377	3	2489757	0.509709	1
C15orf48;MIR147B	6	2649377	6	2489754	1	1
C15orf52	59	2649324	67	2489693	0.32689	1
C15orf55	4	2649379	5	2489755	0.74724	1
C15orf57	56	2649327	29	2489731	0.00895035	0.20606
C15orf59	3	2649380	4	2489756	0.718884	1
C15orf60	106	2649277	108	2489652	0.584475	1
C15orf61	184	2649199	143	2489617	0.0968062	0.756882
C16orf11	4	2649379	1	2489759	0.376205	1
C16orf13	45	2649338	45	2489715	0.833123	1
C16orf45	660	2648723	606	2489154	0.693827	1
C16orf46	11	2649372	18	2489742	0.192633	0.927407
C16orf5	112	2649271	104	2489656	0.945815	1
C16orf52	152	2649231	153	2489607	0.566947	1
C16orf54	8	2649375	4	2489756	0.390488	1
C16orf55	137	2649246	146	2489614	0.312015	1
C16orf58	30	2649353	47	2489713	0.0300434	0.439618
C16orf59	3	2649380	2	2489758	1	1
C16orf62	154	2649229	129	2489631	0.341882	1
C16orf70	54	2649329	46	2489714	0.689247	1
C16orf71	50	2649333	52	2489708	0.621693	1
C16orf72	67	2649316	57	2489703	0.591164	1
C16orf74;MIR1910	78	2649305	77	2489683	0.809598	1
C16orf80	14	2649369	20	2489740	0.235129	0.945172
C16orf86	109	2649274	111	2489649	0.589568	1
C16orf87	152	2649231	122	2489638	0.204477	0.938535
C16orf88	7	2649376	6	2489754	1	1
C16orf89	2	2649381	2	2489758	1	1
C16orf90	1	2649382	0	2489760	1	1
C16orf91	197	2649186	224	2489536	0.0512272	0.582509
C16orf92	1	2649382	1	2489759	1	1
C16orf93	5	2649378	4	2489756	1	1
C16orf95	37	2649346	36	2489724	0.907197	1
C16orf96	35	2649348	38	2489722	0.559848	1
C17orf100	24	2649359	22	2489738	1	1
C17orf103	8	2649375	13	2489747	0.275964	0.974401
C17orf104	90	2649293	72	2489688	0.345571	1
C17orf105	9	2649374	7	2489753	0.80513	1
C17orf112	1	2649382	0	2489760	1	1
C17orf47	1	2649382	0	2489760	1	1
C17orf50	11	2649372	21	2489739	0.0752972	0.680456
C17orf51	43	2649340	43	2489717	0.82941	1
C17orf53	66	2649317	86	2489674	0.051164	0.582367
C17orf58	58	2649325	67	2489693	0.282864	0.987759
C17orf59	53	2649330	40	2489720	0.301633	1
C17orf62	143	2649240	105	2489655	0.0566773	0.610465
C17orf64	18	2649365	14	2489746	0.72418	1
C17orf66	2	2649381	4	2489756	0.439723	1
C17orf67	40	2649343	45	2489715	0.447968	1
C17orf70	9	2649374	25	2489735	0.00521941	0.142528
C17orf72	2	2649381	3	2489757	0.678415	1
C17orf74	1	2649382	0	2489760	1	1
C17orf75	96	2649287	85	2489675	0.710451	1
C17orf76-AS1;SNORD49B;SNORD49A;SNORD65	309	2649074	263	2489497	0.241677	0.953924
C17orf77	1	2649382	0	2489760	1	1
C17orf79	52	2649331	46	2489714	0.83995	1
C17orf80	26	2649357	33	2489727	0.297444	0.997255
C17orf82	93	2649290	85	2489675	0.880937	1
C17orf85	56	2649327	52	2489708	1	1
C17orf89	97	2649286	103	2489657	0.396651	1
C17orf96	24	2649359	20	2489740	0.763727	1
C17orf97	56	2649327	52	2489708	1	1
C17orf98	4	2649379	4	2489756	1	1
C17orf99	155	2649228	142	2489618	0.861787	1
C18orf21	0	2649383	2	2489758	0.234711	0.945172
C18orf25	142	2649241	122	2489638	0.498301	1
C18orf32;RPL17-C18ORF32;RPL17;SNORD58C;SNORD58A;SNORD58B	116	2649267	103	2489657	0.685567	1
C18orf54	51	2649332	47	2489713	1	1
C18orf56	188	2649195	193	2489567	0.412187	1
C18orf61	30	2649353	33	2489727	0.614481	1
C18orf63	3	2649380	2	2489758	1	1
C18orf8	26	2649357	30	2489730	0.504399	1
C19orf10	67	2649316	80	2489680	0.160692	0.873695
C19orf12	33	2649350	36	2489724	0.549322	1
C19orf18	9	2649374	9	2489751	1	1
C19orf21	116	2649267	119	2489641	0.514469	1
C19orf24	111	2649272	105	2489655	1	1
C19orf25	56	2649327	37	2489723	0.0978335	0.758526
C19orf26	26	2649357	23	2489737	0.886888	1
C19orf35	5	2649378	5	2489755	1	1
C19orf38	190	2649193	203	2489557	0.207336	0.939487
C19orf40	58	2649325	46	2489714	0.43283	1
C19orf43	97	2649286	50	2489710	0.000491354	0.0206892
C19orf44	92	2649291	91	2489669	0.767499	1
C19orf45	182	2649201	172	2489588	0.957658	1
C19orf47	98	2649285	96	2489664	0.774452	1
C19orf48;SNORD88B;SNORD88A;SNORD88C	164	2649219	141	2489619	0.456656	1
C19orf52	27	2649356	25	2489735	1	1
C19orf53	22	2649361	8	2489752	0.0176386	0.320481
C19orf54	234	2649149	236	2489524	0.460366	1
C19orf55	42	2649341	27	2489733	0.147899	0.846175
C19orf57	156	2649227	141	2489619	0.771685	1
C19orf59	13	2649370	12	2489748	1	1
C19orf6	61	2649322	51	2489709	0.571197	1
C19orf60	67	2649316	53	2489707	0.362253	1
C19orf66	24	2649359	23	2489737	1	1
C19orf69	1	2649382	3	2489757	0.360208	1
C19orf70	38	2649345	47	2489713	0.232727	0.945172
C19orf73	29	2649354	26	2489734	0.893371	1
C19orf77	7	2649376	17	2489743	0.0391403	0.511134
C19orf81	109	2649274	103	2489657	1	1
C1D	19	2649364	3	2489757	0.000957711	0.0357103
C1GALT1	722	2648661	685	2489075	0.872847	1
C1GALT1C1	56	2649327	52	2489708	1	1
C1orf100	721	2648662	670	2489090	0.851042	1
C1orf101	48	2649335	36	2489724	0.327036	1
C1orf105	13	2649370	14	2489746	0.847833	1
C1orf106	4	2649379	1	2489759	0.376205	1
C1orf109	12	2649371	12	2489748	1	1
C1orf110	2	2649381	1	2489759	1	1
C1orf112	26	2649357	31	2489729	0.426983	1
C1orf114	6	2649377	2	2489758	0.29096	0.99034
C1orf115	20	2649363	20	2489740	0.875373	1
C1orf116	1	2649382	0	2489760	1	1
C1orf122	13	2649370	14	2489746	0.847833	1
C1orf123	70	2649313	74	2489686	0.505282	1
C1orf126	124	2649259	109	2489651	0.646509	1
C1orf127	38	2649345	38	2489722	0.819077	1
C1orf129	3	2649380	3	2489757	1	1
C1orf131	6	2649377	1	2489759	0.126266	0.801102
C1orf140	0	2649383	2	2489758	0.234711	0.945172
C1orf141	4	2649379	5	2489755	0.74724	1
C1orf145	1	2649382	1	2489759	1	1
C1orf146	3	2649380	0	2489760	0.250723	0.956279
C1orf151-NBL1;MINOS1;NBL1	160	2649223	160	2489600	0.614771	1
C1orf158	0	2649383	1	2489759	0.48447	1
C1orf159	56	2649327	63	2489697	0.359279	1
C1orf162	7	2649376	9	2489751	0.620806	1
C1orf168	3	2649380	1	2489759	0.625723	1
C1orf170	13	2649370	5	2489755	0.0991212	0.760116
C1orf172	1	2649382	0	2489760	1	1
C1orf173	4	2649379	1	2489759	0.376205	1
C1orf174	32	2649351	22	2489738	0.278096	0.977838
C1orf177	3	2649380	6	2489754	0.330399	1
C1orf180	1	2649382	1	2489759	1	1
C1orf185	7	2649376	5	2489755	0.775716	1
C1orf186	5	2649378	10	2489750	0.199012	0.93742
C1orf189	19	2649364	10	2489750	0.141508	0.838852
C1orf192	1	2649382	1	2489759	1	1
C1orf194	12	2649371	8	2489752	0.507601	1
C1orf198	51	2649332	35	2489725	0.161506	0.873915
C1orf204;VSIG8	12	2649371	19	2489741	0.20777	0.93985
C1orf21	126	2649257	115	2489645	0.846823	1
C1orf212	34	2649349	24	2489736	0.296014	0.99704
C1orf213	298	2649085	280	2489480	1	1
C1orf216	95	2649288	80	2489680	0.49645	1
C1orf220	23	2649360	20	2489740	0.879155	1
C1orf227	15	2649368	20	2489740	0.315721	1
C1orf228	568	2648815	489	2489271	0.156966	0.867445
C1orf229	51	2649332	54	2489706	0.559142	1
C1orf233	23	2649360	21	2489739	1	1
C1orf35	25	2649358	29	2489731	0.496751	1
C1orf43	357	2649026	320	2489440	0.564099	1
C1orf50	73	2649310	55	2489705	0.217302	0.945172
C1orf51	1	2649382	4	2489756	0.205104	0.938535
C1orf52	22	2649361	18	2489742	0.752399	1
C1orf53	47	2649336	52	2489708	0.423187	1
C1orf54	16	2649367	15	2489745	1	1
C1orf56	97	2649286	93	2489667	0.942163	1
C1orf61;MIR9-1	47	2649336	42	2489718	0.832758	1
C1orf63	39	2649344	24	2489736	0.10304	0.773071
C1orf65	1	2649382	0	2489760	1	1
C1orf74	12	2649371	5	2489755	0.146739	0.846175
C1orf85	1	2649382	2	2489758	0.613725	1
C1orf86	363	2649020	424	2489336	0.00241722	0.0746845
C1orf87	1	2649382	0	2489760	1	1
C1orf95	23	2649360	23	2489737	0.883301	1
C1orf98	87	2649296	85	2489675	0.819261	1
C1QA	0	2649383	1	2489759	0.48447	1
C1QB	0	2649383	1	2489759	0.48447	1
C1QBP	78	2649305	21	2489739	2.73572e-08	3.08706e-06
C1QC	2	2649381	0	2489760	0.500482	1
C1QL1	40	2649343	30	2489730	0.402862	1
C1QL3	3	2649380	4	2489756	0.718884	1
C1QL4	64	2649319	67	2489693	0.542026	1
C1QTNF1	279	2649104	288	2489472	0.274664	0.974171
C1QTNF2	1	2649382	1	2489759	1	1
C1QTNF3-AMACR;AMACR;C1QTNF3	228	2649155	251	2489509	0.0906475	0.73982
C1QTNF4	1	2649382	2	2489758	0.613725	1
C1QTNF5;MFRP	0	2649383	6	2489754	0.01293	0.263844
C1QTNF6	2	2649381	2	2489758	1	1
C1QTNF7	284	2649099	272	2489488	0.832078	1
C1QTNF8	19	2649364	18	2489742	1	1
C1QTNF9	1	2649382	0	2489760	1	1
C1QTNF9B	2	2649381	0	2489760	0.500482	1
C1QTNF9B-AS1	18	2649365	15	2489745	0.862093	1
C1R	70	2649313	73	2489687	0.558643	1
C1RL	54	2649329	53	2489707	0.84702	1
C1RL-AS1	33	2649350	32	2489728	0.902039	1
C1S	3	2649380	1	2489759	0.625723	1
C2	129	2649254	115	2489645	0.701051	1
C20orf111	79	2649304	42	2489718	0.00259252	0.0787896
C20orf112	579	2648804	521	2489239	0.487779	1
C20orf118	33	2649350	28	2489732	0.703066	1
C20orf132	724	2648659	604	2489156	0.0321812	0.454773
C20orf141	0	2649383	1	2489759	0.48447	1
C20orf166-AS1	1	2649382	0	2489760	1	1
C20orf166;MIR1-1;MIR133A2	5	2649378	4	2489756	1	1
C20orf173	42	2649341	44	2489716	0.666487	1
C20orf194	154	2649229	164	2489596	0.286408	0.99034
C20orf195	10	2649373	25	2489735	0.00669281	0.169087
C20orf196	254	2649129	252	2489508	0.563178	1
C20orf197	1	2649382	1	2489759	1	1
C20orf202	2	2649381	1	2489759	1	1
C20orf203	7	2649376	9	2489751	0.620806	1
C20orf26	727	2648656	700	2489060	0.652553	1
C20orf27	79	2649304	62	2489698	0.312246	1
C20orf72	437	2648946	446	2489314	0.225503	0.945172
C20orf96	74	2649309	68	2489692	0.933173	1
C21orf119	25	2649358	38	2489722	0.0767827	0.685165
C21orf2	10	2649373	2	2489758	0.0396637	0.511382
C21orf33	160	2649223	156	2489604	0.778452	1
C21orf37	11	2649372	8	2489752	0.650653	1
C21orf49	135	2649248	131	2489629	0.806396	1
C21orf54	1	2649382	1	2489759	1	1
C21orf56	8	2649375	11	2489749	0.493853	1
C21orf58	136	2649247	142	2489618	0.400997	1
C21orf59	10	2649373	16	2489744	0.238841	0.949486
C21orf62	5	2649378	6	2489754	0.768527	1
C21orf67	112	2649271	107	2489653	0.946122	1
C21orf7	87	2649296	84	2489676	0.878592	1
C21orf88	1	2649382	0	2489760	1	1
C21orf91-OT1;C21orf91	142	2649241	110	2489650	0.130743	0.813997
C22orf13	200	2649183	186	2489574	0.959394	1
C22orf15	13	2649370	6	2489754	0.170957	0.886731
C22orf23	28	2649355	27	2489733	1	1
C22orf24	71	2649312	91	2489669	0.0497319	0.578359
C22orf25;MIR185	67	2649316	67	2489693	0.730327	1
C22orf26	84	2649299	95	2489665	0.231645	0.945172
C22orf31	0	2649383	2	2489758	0.234711	0.945172
C22orf32	81	2649302	89	2489671	0.319193	1
C22orf34	78	2649305	95	2489665	0.0943215	0.748166
C22orf39	107	2649276	104	2489656	0.836424	1
C22orf43	0	2649383	2	2489758	0.234711	0.945172
C22orf46	25	2649358	21	2489739	0.768866	1
C2CD2	68	2649315	68	2489692	0.732139	1
C2CD2L	15	2649368	18	2489742	0.492468	1
C2CD3	522	2648861	423	2489337	0.0246699	0.392877
C2CD4A	59	2649324	56	2489704	1	1
C2CD4B	4	2649379	6	2489754	0.537915	1
C2CD4C	204	2649179	203	2489557	0.58549	1
C2CD4D	1	2649382	0	2489760	1	1
C2orf16	57	2649326	51	2489709	0.847531	1
C2orf18	95	2649288	105	2489655	0.25831	0.963581
C2orf27A	3	2649380	4	2489756	0.718884	1
C2orf29	23	2649360	9	2489751	0.0219568	0.366713
C2orf40	0	2649383	2	2489758	0.234711	0.945172
C2orf42	118	2649265	87	2489673	0.0933946	0.745271
C2orf43	96	2649287	119	2489641	0.0476449	0.564233
C2orf44	145	2649238	115	2489645	0.192473	0.927407
C2orf47	34	2649349	26	2489734	0.441611	1
C2orf48	9	2649374	5	2489755	0.427125	1
C2orf49	10	2649373	13	2489747	0.532989	1
C2orf50	10	2649373	5	2489755	0.305287	1
C2orf53	2	2649381	1	2489759	1	1
C2orf54	4	2649379	4	2489756	1	1
C2orf57	3	2649380	4	2489756	0.718884	1
C2orf61	39	2649344	40	2489720	0.736263	1
C2orf62	214	2649169	192	2489568	0.655166	1
C2orf65	60	2649323	50	2489710	0.567625	1
C2orf66	2	2649381	3	2489757	0.678415	1
C2orf69	128	2649255	107	2489653	0.396336	1
C2orf70	11	2649372	11	2489749	1	1
C2orf71	71	2649312	67	2489693	1	1
C2orf72	26	2649357	28	2489732	0.683577	1
C2orf73	65	2649318	43	2489717	0.082814	0.708343
C2orf74	8	2649375	6	2489754	0.791938	1
C2orf76	43	2649340	44	2489716	0.747922	1
C2orf78	4	2649379	1	2489759	0.376205	1
C2orf80	43	2649340	33	2489727	0.422413	1
C2orf81	0	2649383	2	2489758	0.234711	0.945172
C2orf82	23	2649360	12	2489748	0.12686	0.801102
C2orf83	4	2649379	3	2489757	1	1
C2orf88	75	2649308	68	2489692	0.867287	1
[truncated: 16,570 more rows]
