# Supplementary material for: DELE1 tracks perturbed protein import and processing in human mitochondria
Source: Nat Commun. 2022 Apr 6;13:1853. doi: 10.1038/s41467-022-29479-y (PMC8986780; doi:10.1038/s41467-022-29479-y)
Supplement: Supplementary file 6 — Source Data [file 41467_2022_29479_MOESM6_ESM.zip]

Archive with 24 entries (23 files):
- Source Data/
- __MACOSX/._Source Data
- Source Data/SourceData_FigS7.xlsx
- __MACOSX/Source Data/._SourceData_FigS7.xlsx
- Source Data/SourceData_Fig2.xlsx
- __MACOSX/Source Data/._SourceData_Fig2.xlsx
- Source Data/SourceData_FigS6.xlsx
- __MACOSX/Source Data/._SourceData_FigS6.xlsx
- Source Data/Uncropped immunoblot source data.pdf
- __MACOSX/Source Data/._Uncropped immunoblot source data.pdf
- Source Data/SourceData_Fig4.xlsx
- __MACOSX/Source Data/._SourceData_Fig4.xlsx
- Source Data/SourceData_Fig7.xlsx
- __MACOSX/Source Data/._SourceData_Fig7.xlsx
- Source Data/SourceData_FigS3.xlsx
- __MACOSX/Source Data/._SourceData_FigS3.xlsx
- Source Data/SourceData_FigS2.xlsx
- __MACOSX/Source Data/._SourceData_FigS2.xlsx
- Source Data/SourceData_Fig6.xlsx
- __MACOSX/Source Data/._SourceData_Fig6.xlsx
- Source Data/SourceData_Fig1.xlsx
- __MACOSX/Source Data/._SourceData_Fig1.xlsx
- Source Data/SourceData_FigS4.xlsx
- __MACOSX/Source Data/._SourceData_FigS4.xlsx
