# Supplementary material for: DELE1 tracks perturbed protein import and processing in human mitochondria
Source: Nat Commun. 2022 Apr 6;13:1853. doi: 10.1038/s41467-022-29479-y (PMC8986780; doi:10.1038/s41467-022-29479-y)
Supplement: Supplementary file 6 — Source Data [file 41467_2022_29479_MOESM6_ESM.zip › Source Data/SourceData_FigS7.xlsx]

## Sheet: Fig. S7c
time (days)	wild-type + vector			∆PITRM1 + vector			∆PITRM1 + PITRM1
0	1	1	1	1	1	1	1	1	1
3	0.862816	1.03717	1.19828	1.15244	1.04819	1.13174	1.24903	1.08602	0.983498
5	1.62903	1.27273	1.36752	0.944615	1.0438	1.23846	1.10692	1.2013	1.30556
8	2.06886	1.6791	1.80463	0.766316	0.907895	0.948113	1.38961	1.26716	1.25483
10	2.63566	2.75463	2.95181	1.17681	0.867704	0.651899	2.74585	1.90789	1.65217

## Sheet: Fig. S7d
time (days)	wild-type + vector + sgDELE1			wild-type + vector + sgHRI			∆PITRM1 + vector + sgDELE1			∆PITRM1 + vector + sgHRI			∆PITRM1 + PITRM1 + sgDELE1			∆PITRM1 + PITRM1 + sgHRI
	mean	SD	N	mean	SD	N	mean	SD	N	mean	SD	N	mean	SD	N	mean	SD	N
7	1		3	1		3	1		3	1		3	1		3	1		3
10	1.02917	0.034222	3	1.00385	0.004306	3	0.717603	0.028475	3	0.656045	0.008908	3	0.987308	0.050442	3	0.99821	0.021066	3
13	0.981149	0.031719	3	0.970287	0.00489	3	0.595787	0.016754	3	0.510246	0.01192	3	0.962747	0.054587	3	0.91882	0.041072	3
16	1.05064	0.015552	3	0.976039	0.043334	3	0.531221	0.009313	3	0.402703	0.013777	3	0.958805	0.015104	3	0.91685	0.012899	3
20	0.960576	0.040993	3	1.03963	0.120516	3	0.44621	0.005101	3	0.368832	0.02362	3	0.878211	0.04356	3	0.918434	0.047387	3

## Sheet: Fig. S7e
sgPaint	sgCLPP
126	261
139	270
178	310
