# Supplementary material for: DELE1 tracks perturbed protein import and processing in human mitochondria
Source: Nat Commun. 2022 Apr 6;13:1853. doi: 10.1038/s41467-022-29479-y (PMC8986780; doi:10.1038/s41467-022-29479-y)
Supplement: Supplementary file 6 — Source Data [file 41467_2022_29479_MOESM6_ESM.zip › Source Data/SourceData_Fig2.xlsx]

## Sheet: Fig. 2j
	MICU1-NG2(1-10)			Su9-NG2(1-10)			NG2(1-10)
DELE1-NG2(11)	2118	2119	1972	32351	30062	32645	5005	5386	5188
altMIEF1-NG(11)	2415	2640	2437	29352	28848	27567	0	0	0
PSD1-NG2(11)	21081	22160	17061	2034	2156	1959	1927	2159	2228
SEC13-NG2(11)	2588	2392	2163	2464	2460	2169	32675	36608	30219

## Sheet: Fig. 2k
	LgBiT			OPA1-LgBiT			Su9-LgBiT
DELE1-HiBiT #2	7013	8954	7846	34589	24750	28564	960250	958681	823848
DELE1-HiBiT #7	7033	9000	6886	25031	19159	38059	1081278	1255054	1225573
TFAM-HiBiT	55016	45190	47438	62424	53711	55206	4533831	4869509	4352622
TRAP1-HiBiT	24962	25937	34532	73324	64694	99888	3521316	3606396	3588903
SMAC-HiBiT	22958	26723	33946	2455742	2197713	2865196	252258	248267	227990
SEC31A-HiBiT	1155978	1190761	1292533	39365	22180	31088	49262	47936	68230
