# Supplementary material for: DELE1 tracks perturbed protein import and processing in human mitochondria
Source: Nat Commun. 2022 Apr 6;13:1853. doi: 10.1038/s41467-022-29479-y (PMC8986780; doi:10.1038/s41467-022-29479-y)
Supplement: Supplementary file 6 — Source Data [file 41467_2022_29479_MOESM6_ESM.zip › Source Data/SourceData_FigS6.xlsx]

## Sheet: Fig. S6i
	∆DELE1			∆HRI
vector	1.39104	1.41105	1.37719	1.21786	1.24457	1.1916
DELE1-HA	1.58481	1.65043	1.61153	1.27008	1.2895	1.28388
DELE1(∆MTS)-HA	2.54251	2.5283	2.66331	1.26558	1.24516	1.2132
HA-DELE1	2.95558	2.81296	2.75572	1.21658	1.2044	1.19795
