# Supplementary material for: DELE1 tracks perturbed protein import and processing in human mitochondria
Source: Nat Commun. 2022 Apr 6;13:1853. doi: 10.1038/s41467-022-29479-y (PMC8986780; doi:10.1038/s41467-022-29479-y)
Supplement: Supplementary file 6 — Source Data [file 41467_2022_29479_MOESM6_ESM.zip › Source Data/SourceData_Fig4.xlsx]

## Sheet: Fig. 4e
DELE1(ΔMTS)	2.85731	2.78724	3.18429	3.00078	2.2707
DELE1 + EV	0.994584	0.821628	1.20426	1.029	1.01917
DELE1 + TOM20-3CP	1.162	0.848964	1.45942	1.2082	1.10924
DELE1 + TIM50-3CP	1.07885	0.815022	1.24145	1.06757	1.0554
DELE1 + Su9-3CP	1.07601	0.806429	1.19475	1.05273	1.05125
DELE1(3CS) + EV	1.04974	0.841739	1.15686	1.07101	1.07238
DELE1(3CS) + TOM20-3CP	2.04677	1.97604	3.22247	2.84918	2.88107
DELE1(3CS) + TIM50-3CP	2.41592	2.34245	3.34074	2.8012	2.84714
DELE1(3CS) + Su9-3CP	1.22979	0.851928	1.46452	1.26827	1.17915
