# Supplementary material for: DELE1 tracks perturbed protein import and processing in human mitochondria
Source: Nat Commun. 2022 Apr 6;13:1853. doi: 10.1038/s41467-022-29479-y (PMC8986780; doi:10.1038/s41467-022-29479-y)
Supplement: Supplementary file 6 — Source Data [file 41467_2022_29479_MOESM6_ESM.zip › Source Data/SourceData_Fig7.xlsx]

## Sheet: Fig. 7f
time (days)	wild-type + vector			∆PITRM1 + vector			∆PITRM1 + PITRM1
0	1	1	1	1	1	1	1	1	1
3	1.32867	0.965015	0.956284	1.15685	1.00476	0.951209	0.956051	0.70967	0.988195
6	1	0.937008	0.971812	0.37931	0.628217	0.801223	0.962389	0.803787	0.814815
9	0.965368	1.0572	0.873626	0.553648	0.48408	0.446005	0.728119	0.618206	0.626966
12	1.04913	0.659533	0.876405	0.485277	0.413905	0.180328	0.734908	0.551662	0.765272

## Sheet: Fig. 7g
time (days)	wild-type + sgDELE1			wild-type + sgHRI			∆PITRM1 + sgDELE1			∆PITRM1 + sgHRI			∆PITRM1 + vector + sgDELE1			∆PITRM1 + vector + sgHRI			∆PITRM1 + PITRM1 + sgDELE1			∆PITRM1 + PITRM1 + sgHRI
	mean	SD	N	mean	SD	N	mean	SD	N	mean	SD	N	mean	SD	N	mean	SD	N	mean	SD	N	mean	SD	N
7	1		3	1		3	1		3	1		3	1		3	1		3	1		3	1		3
10	0.933312	0.002381	3	0.924157	0.001974	3	0.489341	0.050615	3	0.302139	0.00855	3	0.458124	0.018844	3	0.279646	0.038788	3	0.926252	0.021785	3	0.938537	0.033132	3
13	0.935806	0.019967	3	0.959358	0.014836	3	0.23753	0.019408	3	0.137898	0.004606	3	0.229025	0.006054	3	0.120126	0.018221	3	0.91457	0.007758	3	0.929556	0.019484	3
16	0.924445	0.021037	3	0.991508	0.045847	3	0.177502	0.016389	3	0.100225	0.012685	3	0.156159	0.013927	3	0.071976	0.011607	3	0.903846	0.033074	3	0.907268	0.016638	3
