# Supplementary material for: DELE1 tracks perturbed protein import and processing in human mitochondria
Source: Nat Commun. 2022 Apr 6;13:1853. doi: 10.1038/s41467-022-29479-y (PMC8986780; doi:10.1038/s41467-022-29479-y)
Supplement: Supplementary file 6 — Source Data [file 41467_2022_29479_MOESM6_ESM.zip › Source Data/SourceData_FigS3.xlsx]

## Sheet: Fig. S3c
	CCCP			DMSO			OM
vector	0.970253	0.99609	1.06636	1.0189	1.0037	0.988871	0.994645	0.973346	1.0254
DELE1	1.70415	1.41702	1.7182	1.05806	0.942857	1.00791	1.39371	1.36784	1.46557
MICU1-DELE1	1.55537	1.52233	1.442	1.05337	1.06754	1.07364	1.23401	1.24567	1.19117
Su9-DELE1	1.58262	1.30787	1.37567	1.02603	0.988181	1.04991	0.949663	0.972214	0.906408
