# Supplementary material for: DELE1 tracks perturbed protein import and processing in human mitochondria
Source: Nat Commun. 2022 Apr 6;13:1853. doi: 10.1038/s41467-022-29479-y (PMC8986780; doi:10.1038/s41467-022-29479-y)
Supplement: Supplementary file 6 — Source Data [file 41467_2022_29479_MOESM6_ESM.zip › Source Data/SourceData_FigS2.xlsx]

## Sheet: Fig. S2d
isoto.	hypo.	TX-100
80.71	66.35	0
55.8	70.27	0
56.2	48.62	17.19
76.3	68.5	4.9
67.2	75.3	5.05
