# Supplementary material for: DELE1 tracks perturbed protein import and processing in human mitochondria
Source: Nat Commun. 2022 Apr 6;13:1853. doi: 10.1038/s41467-022-29479-y (PMC8986780; doi:10.1038/s41467-022-29479-y)
Supplement: Supplementary file 6 — Source Data [file 41467_2022_29479_MOESM6_ESM.zip › Source Data/SourceData_Fig6.xlsx]

## Sheet: Fig. 6b
	∆DELE1 #3 + DELE1									∆DELE1 #3 + vector									∆DELE1 #6 + DELE1									∆DELE1 #6 + vector									∆HRI									WT
COX5A-mCherry	1800	1789	1866	1832.79	1858.26	1931.56	1677.26	1750.3	1617.28	1376	1426	1533	1388.08	1358.86	1527.43	1332.72	1350.22	1419.33	1860	1823	1806	1727.42	1756.37	1834.4	1759.18	1891.65	1755.7	1465	1373	1440	1337.01	1247.07	1334.79	1268.43	1314.28	1303.51	1475	1422	1453	1312.77	1279.32	1142.3	1379.59	1389.39	1336.46	1854	1925	1925	1761.27
COX8A-mCherry	281	284	260	400.6	327.7	356.93	355.15	327.3	324.89	323	247	209	396.47	356.33	378.09	372.22	344.08	319.9	352	340	328	292.84	312.94	321.29	400.4	369.37	384.26	244	277	266	342.07	292.81	352.79	377.89	331.64	329.4	282	309	233	380.07	424.96	305.83	405.62	383.48	376.63	325	202	234	417.35
mCherry	318	290	274	378.04	328.52	330.55	365.8	302.01	263.13	341	391	334	396.07	363.52	397.85	326.69	308.22	313.25	361	351	310	382.15	259.34	322.14	339.32	295.02	302.37	357	280	291	386.94	325.88	326.28	321.44	311.04	278.84	350	388	353	390.73	345.52	350.89	340.47	291.36	312.51	432	317	295	437.4
[truncated: 5 more columns]
