# Supplementary material for: DELE1 tracks perturbed protein import and processing in human mitochondria
Source: Nat Commun. 2022 Apr 6;13:1853. doi: 10.1038/s41467-022-29479-y (PMC8986780; doi:10.1038/s41467-022-29479-y)
Supplement: Supplementary file 6 — Source Data [file 41467_2022_29479_MOESM6_ESM.zip › Source Data/SourceData_Fig1.xlsx]

## Sheet: Fig. 1h
sgCLUH	sgDELE1	sgPITRM	sgNTC
120	36	534	201
120	40	552	174
123	48	483	181

## Sheet: Fig. 1k
wt + EV	PITRM1 ko	PITRM1 ko + PITRM1	CLUH ko	CLUH ko + CLUH
573	1037	544	283	458
575	952	493	308	507
394	1056	482	253	517
