# Supplementary material for: DELE1 tracks perturbed protein import and processing in human mitochondria
Source: Nat Commun. 2022 Apr 6;13:1853. doi: 10.1038/s41467-022-29479-y (PMC8986780; doi:10.1038/s41467-022-29479-y)
Supplement: Supplementary file 6 — Source Data [file 41467_2022_29479_MOESM6_ESM.zip › Source Data/SourceData_FigS4.xlsx]

## Sheet: Sheet1
DELE1(ΔMTS)	2.92066	1.6632	2.52864
DELE1 + EV	1.72575	1.19844	1.37602
DELE1 + TOM20-3CP	1.96589	1.32358	1.51665
DELE1 + TIM50-3CP	1.87011	1.09244	1.42207
DELE1 + Su9-3CP	1.69768	1.01147	1.32686
DELE1(3CS) + EV	1.37466	0.864066	1.1415
DELE1(3CS) + TOM20-3CP	3.71205	2.32954	2.52063
DELE1(3CS) + TIM50-3CP	3.31345	1.93656	2.50437
DELE1(3CS) + Su9-3CP	1.98554	1.00206	1.46197
DELE1(3CS) + TOM20-3CP(C146A)	1.42372	1.03509	1.2788
DELE1(3CS) + TIM50-3CP(C146A)	1.68094	1.02469	1.25262
DELE1(3CS) + Su9-3CP(C146A)	1.35506	0.925139	1.18337
